# Supplementary material for: Comparative Transcriptomic Analysis Revealed the Suppression and Alternative Splicing of Kiwifruit (Actinidia latifolia) NAP1 Gene Mediating Trichome Development
Source: Int J Mol Sci. 2023 Feb 24;24(5):4481. doi: 10.3390/ijms24054481 (PMC10003061; doi:10.3390/ijms24054481)
Supplement: Supplementary file 1 [file ijms-24-04481-s001.zip]

Archive with 3 entries (3 files):
- Supplemental Figures.pdf
- Table S1 DEG between Al and Ae.xlsx
- Table S2 primer list.xlsx
