# Supplementary material for: Comparative Transcriptomic Analysis Revealed the Suppression and Alternative Splicing of Kiwifruit (Actinidia latifolia) NAP1 Gene Mediating Trichome Development
Source: Int J Mol Sci. 2023 Feb 24;24(5):4481. doi: 10.3390/ijms24054481 (PMC10003061; doi:10.3390/ijms24054481)
Supplement: Supplementary file 1 [file ijms-24-04481-s001.zip › Table S1 DEG between Al and Ae.xlsx]

## Sheet: DEG.final
#ID	Ae-q1_Count	Ae-q2_Count	Ae-q3_Count	Al-q1_Count	Al-q2_Count	Al-q3_Count	Ae-q1_FPKM	Ae-q2_FPKM	Ae-q3_FPKM	Al-q1_FPKM	Al-q2_FPKM	Al-q3_FPKM	FDR	log2FC	regulated
DTZ79_00g00020	18	12	20	147	110	142	0.56	0.3	0.61	4.96	3.51	4.52	6.48572e-12	3.06967	up
DTZ79_00g00120	32	20	23	158	37	68	1.9	0.94	1.33	10.17	2.21	4	0.00664588	1.93639	up
DTZ79_00g00310	9	10	9	92	54	45	0.79	0.7	0.77	8.86	4.76	3.84	3.82362e-07	2.89227	up
DTZ79_00g00410	46	22	24	168	77	190	1.43	0.54	0.72	5.63	2.42	6	0.000119258	2.29475	up
DTZ79_00g00820	186	278	172	0	0	0	35.79	41.98	32.51	0	0	0	8.59966e-07	-10.6416	down
DTZ79_00g00940	77	65	66	0	0	0	11.53	7.67	9.64	0	0	0	3.84569e-05	-9.25664	down
DTZ79_00g01140	45	48	59	0	0	0	1.62	1.37	2.07	0	0	0	9.60953e-05	-8.85578	down
DTZ79_00g01150	89	154	119	0	0	0	5.92	8.16	7.74	0	0	0	7.05327e-06	-9.92563	down
DTZ79_00g01240	360	498	493	0	0	0	7.97	8.75	10.57	0	0	0	2.94872e-08	-11.6187	down
DTZ79_00g01320	47	45	53	0	0	0	2.44	1.85	2.62	0	0	0	0.000108412	-8.80054	down
DTZ79_00g01750	19	49	6	136	198	123	1.06	2.09	0.33	7.93	10.67	6.6	1.74054e-05	2.77005	up
DTZ79_00g01790	20	18	8	65	36	78	0.98	0.7	0.38	3.46	1.78	3.83	0.000273609	2.05593	up
DTZ79_00g01830	4	9	0	49	28	35	0.21	0.38	0	2.81	1.49	1.85	7.41068e-05	3.253	up
DTZ79_00g01850	20	25	20	0	0	0	3.19	3.1	3.16	0	0	0	0.000816665	-7.77992	down
DTZ79_00g02120	22	42	27	10	10	1	4.53	6.84	5.47	2.39	2.18	0.25	0.00772924	-1.93809	down
DTZ79_00g02170	72	112	76	0	0	1	3.1	3.82	3.17	0	0	0.04	6.87992e-09	-7.5663	down
DTZ79_00g02240	23	40	28	46	119	50	1.13	1.51	1.29	2.38	5.69	2.42	0.00548955	1.31428	up
DTZ79_00g02430	28	32	33	3	2	8	1.59	1.44	1.82	0.22	0.11	0.5	1.03798e-05	-2.73503	down
DTZ79_00g02560	158	65	265	55	20	40	3.66	1.21	5.97	1.39	0.49	0.97	0.00587415	-1.98123	down
DTZ79_00g02590	90	159	60	0	0	0	1.77	2.49	1.16	0	0	0	1.43677e-05	-9.68351	down
DTZ79_00g02880	110	165	102	11	21	18	7.25	8.58	6.56	0.8	1.43	1.18	2.41679e-15	-2.81098	down
DTZ79_00g03020	46	66	55	0	0	0	1.83	2.06	2.11	0	0	0	7.36375e-05	-8.96271	down
DTZ79_00g03180	61	174	68	8	12	0	5.6	12.45	6.08	0.79	1.15	0	2.59778e-05	-3.67759	down
DTZ79_00g03340	193	665	273	6	19	54	3.55	9.71	4.88	0.12	0.37	1.03	9.23252e-07	-3.6791	down
DTZ79_00g03370	35	69	67	7	15	13	1.07	1.66	1.97	0.24	0.48	0.41	2.7995e-06	-2.18785	down
DTZ79_00g03560	38	30	23	0	0	0	3.08	1.94	1.87	0	0	0	0.000389711	-8.20894	down
DTZ79_00g03700	56	45	74	0	0	0	2.67	1.71	3.41	0	0	0	6.70757e-05	-9.03531	down
DTZ79_00g04030	57	49	58	0	0	0	5.45	3.69	5.42	0	0	0	7.68402e-05	-8.95791	down
DTZ79_00g04040	46	69	90	0	0	0	2.78	3.26	5.25	0	0	0	4.42225e-05	-9.21087	down
DTZ79_01g00030	145	159	106	0	0	0	5.18	4.5	3.67	0	0	0	4.53617e-06	-10.0977	down
DTZ79_01g00280	56	72	84	0	0	0	2.38	2.45	3.47	0	0	0	3.73055e-05	-9.26692	down
DTZ79_01g00550	141	206	178	6	2	3	1.75	2.03	2.14	0.08	0.03	0.04	2.77604e-24	-5.42799	down
DTZ79_01g00590	83	57	42	0	4	0	3.55	1.92	1.73	0	0.21	0	1.91679e-08	-5.36855	down
DTZ79_01g00780	315	481	245	85	107	91	11.91	14.4	8.97	3.5	4.11	3.5	2.18091e-09	-1.75962	down
DTZ79_01g00810	23	40	25	0	0	0	1.01	1.38	1.08	0	0	0	0.000432557	-8.13934	down
DTZ79_01g00910	116	223	104	15	57	43	1.74	2.65	1.51	0.25	0.87	0.67	0.000184428	-1.85264	down
DTZ79_01g01030	167	246	175	0	0	0	5.71	6.68	5.82	0	0	0	1.13599e-06	-10.5495	down
DTZ79_01g01170	80	155	53	6	15	4	2.6	3.96	1.67	0.22	0.49	0.14	5.82713e-08	-3.37439	down
DTZ79_01g01180	50	100	86	4	10	34	3.7	5.8	6.17	0.32	0.79	2.49	0.00189088	-2.20634	down
DTZ79_01g01220	32	57	60	0	0	0	1.85	2.64	3.39	0	0	0	0.000109659	-8.80358	down
DTZ79_01g01300	92	148	88	0	0	0	1.83	2.31	1.68	0	0	0	9.92076e-06	-9.79666	down
DTZ79_01g01360	110	171	66	0	0	0	1.8	2.22	1.06	0	0	0	9.71126e-06	-9.83775	down
DTZ79_01g01500	51	100	63	3	6	2	2.22	3.45	2.68	0.14	0.27	0.1	1.7597e-12	-4.13357	down
DTZ79_01g01530	191	166	153	0	0	0	9.22	6.37	7.2	0	0	0	1.94753e-06	-10.3885	down
DTZ79_01g01580	535	868	631	50	84	83	3.67	4.73	4.19	0.37	0.59	0.59	2.0295e-36	-3.12987	down
DTZ79_01g01650	45	38	38	0	0	0	4.61	3.04	3.8	0	0.08	0	0.000178118	-8.57425	down
DTZ79_01g01660	68	100	89	0	0	0	2.32	2.69	2.92	0	0	0	2.04215e-05	-9.50534	down
DTZ79_01g01690	95	106	81	1	1	0	2.85	2.52	2.34	0.04	0.04	0	1.5731e-11	-6.87313	down
DTZ79_01g02000	63	85	48	0	0	0	2.55	2.73	1.91	0	0	0	4.87279e-05	-9.15227	down
DTZ79_01g02020	49	48	82	0	1	2	2.85	2.18	4.6	0	0.06	0.11	2.0847e-09	-5.72284	down
DTZ79_01g02140	25	43	67	6	6	3	1.77	2.44	4.61	0.48	0.43	0.22	3.79494e-06	-3.03817	down
DTZ79_01g02470	42	32	35	15	17	15	1.82	1.11	1.48	0.72	0.77	0.69	0.00889051	-1.13921	down
DTZ79_01g02480	669	872	792	0	0	0	10.87	11.27	12.49	0	0	0	1.73473e-09	-12.3275	down
DTZ79_01g02530	80	79	90	0	0	0	7.22	5.68	7.91	0	0	0	2.20774e-05	-9.48155	down
DTZ79_01g02790	56	66	40	12	3	19	0.95	0.89	0.66	0.22	0.05	0.33	0.00101785	-2.11456	down
DTZ79_01g02850	556	1050	558	16	17	34	33.81	50.54	32.99	1.11	1.05	2.08	8.0362e-33	-4.87517	down
DTZ79_01g03050	32	45	37	0	0	0	3.97	4.32	4.42	0	0	0	0.000210792	-8.4829	down
DTZ79_01g03070	125	245	208	0	0	0	1.98	3.09	3.18	0	0	0	1.35498e-06	-10.507	down
DTZ79_01g03100	22	29	27	0	0	0	1.2	1.26	1.46	0	0	0	0.00054487	-8.00965	down
DTZ79_01g03280	96	124	85	1	0	0	6.61	6.74	5.69	0.14	0	0	1.95792e-09	-7.79147	down
DTZ79_01g03400	59	90	40	0	0	0	8.31	9.9	5.52	0	0	0	5.86322e-05	-9.08586	down
DTZ79_01g03540	147	178	260	10	10	5	2.56	2.46	4.38	0.2	0.19	0.1	4.64074e-18	-4.43189	down
DTZ79_01g03560	254	273	243	0	0	2	14.29	12.12	13.26	0	0	0.14	9.12297e-17	-8.30296	down
DTZ79_01g03580	45	86	57	0	0	0	1.86	2.81	2.28	0	0	0	5.63035e-05	-9.08843	down
DTZ79_01g03790	155	174	144	10	17	28	4.4	3.93	3.99	0.33	0.5	0.81	1.21867e-14	-3.02679	down
DTZ79_01g03850	45	55	21	0	0	0	2.24	2.16	1	0	0	0	0.000210786	-8.52259	down
DTZ79_01g04110	124	43	412	0	0	0	19.01	5.19	61.89	0	0	0	2.97554e-06	-10.4269	down
DTZ79_01g04230	90	143	160	0	1	0	1.2	1.5	2.04	0	0.02	0	5.34093e-10	-8.14482	down
DTZ79_01g04290	96	177	111	0	0	17	4.47	6.48	4.99	0	0	0.79	0.000747961	-4.27036	down
DTZ79_01g04360	69	63	73	8	9	40	2.49	1.79	2.54	0.33	0.33	1.45	0.00778474	-1.79235	down
DTZ79_01g04400	363	368	234	2	0	0	16.09	12.92	10.07	0.14	0	0	3.52611e-17	-8.58954	down
DTZ79_01g04470	99	144	114	0	0	0	15.12	17.25	16.99	0	0	0	7.0346e-06	-9.92042	down
DTZ79_01g04500	36	30	34	0	0	6	2.77	1.85	2.58	0	0	0.48	6.76734e-05	-3.93704	down
DTZ79_01g04640	43	65	44	0	1	0	3.57	4.28	3.57	0	0.08	0	2.68076e-07	-6.82197	down
DTZ79_01g04650	58	102	24	0	0	0	3.83	5.33	1.54	0	0	0	8.18788e-05	-8.99291	down
DTZ79_01g04690	78	123	68	0	0	0	1.32	1.64	1.12	0	0	0	1.89813e-05	-9.54329	down
DTZ79_01g04830	213	237	213	0	0	1	2.81	2.49	2.72	0	0	0.01	3.12845e-12	-8.8924	down
DTZ79_01g04920	52	49	62	0	0	0	7.39	5.49	8.56	0	0	0	7.86313e-05	-8.94752	down
DTZ79_01g04930	231	318	277	0	1	0	16.97	18.48	19.78	0	0.09	0	4.15894e-13	-9.18892	down
DTZ79_01g05010	144	219	175	5	0	0	2.63	3.17	3.1	0.11	0	0	1.34517e-17	-6.51599	down
DTZ79_01g05270	8	31	22	65	135	109	0.17	0.48	0.42	1.34	2.6	2.13	5.54388e-07	2.43547	up
DTZ79_01g05380	59	62	108	1	0	0	1.67	1.39	2.96	0.03	0	0	4.13968e-08	-7.39116	down
DTZ79_01g05540	0	7	6	37	61	51	0	1.45	1.62	10.19	14.16	10.58	1.83525e-08	3.59791	up
DTZ79_01g05940	62	102	49	22	39	21	2.57	3.34	1.99	0.98	1.63	0.9	0.00227243	-1.26285	down
DTZ79_01g05950	0	0	0	24	20	22	0	0	0	2.93	2.21	2.32	0.000538355	7.96846	up
DTZ79_01g06000	310	420	326	0	0	0	28.4	30.37	29.05	0	0	0	9.04477e-08	-11.3041	down
DTZ79_01g06050	38	82	47	17	10	11	4	6.81	4.82	1.96	1.05	1.17	4.94082e-05	-1.9666	down
DTZ79_01g06330	33	43	41	1	4	2	4.79	4.94	5.82	0.19	0.57	0.3	5.94501e-09	-3.94182	down
DTZ79_01g06720	25	15	24	66	54	74	9.43	4.39	9.02	28.66	19.19	21.95	0.000206937	1.6631	up
DTZ79_01g06800	97	102	63	19	29	16	4.35	3.63	2.75	0.92	1.31	0.72	2.24762e-06	-1.94105	down
DTZ79_01g06860	82	137	122	0	0	0	2.89	3.8	4.13	0	0	0	8.58351e-06	-9.85338	down
DTZ79_01g06890	930	1432	970	1	0	0	8.32	10.18	8.41	0.01	0	0	2.25242e-19	-11.1096	down
DTZ79_01g07080	6	0	0	73	98	101	0.13	0	0	1.6	2.02	2.11	2.23243e-09	5.40298	up
DTZ79_01g07260	316	537	333	13	15	27	2.8	3.79	2.86	0.12	0.14	0.26	2.09609e-31	-4.30834	down
DTZ79_01g07370	122	224	84	0	0	1	2.27	3.31	1.52	0	0	0.03	6.60677e-10	-8.21806	down
DTZ79_01g07510	70	74	85	0	0	0	3.7	3.1	4.35	0	0	0	2.86708e-05	-9.37362	down
DTZ79_01g07520	41	65	41	0	0	0	1.86	2.35	1.81	0	0	0	0.000109633	-8.78928	down
DTZ79_01g08070	111	159	117	0	3	4	3.8	4.29	3.86	0	0.11	0.14	2.35267e-19	-5.64849	down
DTZ79_01g08110	155	139	185	62	60	48	3.56	2.54	4.1	1.54	1.39	1.14	9.16583e-05	-1.40722	down
DTZ79_01g08140	67	63	69	6	4	20	2.97	2.23	2.99	0.32	0.19	0.92	2.2192e-05	-2.64773	down
DTZ79_01g08210	151	206	153	0	0	0	4.16	4.51	4.1	0	0	0	1.95377e-06	-10.3741	down
DTZ79_01g08300	140	186	119	0	4	0	8.2	8.6	6.76	0.06	0.26	0	1.26747e-16	-6.61125	down
DTZ79_01g08390	732	894	698	1	0	0	19.05	18.48	17.63	0.03	0	0	1.03176e-17	-10.627	down
DTZ79_01g08460	193	246	202	10	1	0	8.41	8.49	8.51	0.51	0.07	0	6.60882e-09	-5.52213	down
DTZ79_01g08600	251	230	189	33	32	45	6.7	4.87	4.91	0.97	0.86	1.23	9.2319e-14	-2.52285	down
DTZ79_01g08690	20	27	69	0	0	0	2.89	3.07	9.76	0	0	0	0.000263833	-8.46609	down
DTZ79_01g08720	107	214	150	0	0	4	1.83	2.9	2.49	0	0	0.08	4.66288e-16	-6.66254	down
DTZ79_01g08740	119	115	86	1	3	0	3.11	2.37	2.18	0.04	0.09	0	3.0333e-14	-6.15282	down
DTZ79_01g08770	53	70	48	14	10	19	3.37	3.51	2.97	1.03	0.69	1.23	5.39498e-06	-1.87808	down
DTZ79_01g08790	75	94	81	0	0	0	1.73	1.73	1.81	0	0	0	2.16847e-05	-9.47827	down
DTZ79_01g08810	747	1311	769	0	2	0	19.92	27.77	19.9	0	0.06	0	2.31806e-24	-10.098	down
DTZ79_01g08920	326	521	145	4	2	0	24.79	31.28	10.76	0.4	0.21	0	2.49335e-17	-7.08092	down
DTZ79_01g09190	282	445	390	0	0	0	3.05	3.82	4.08	0	0	0	7.40682e-08	-11.3665	down
DTZ79_01g09280	21	38	35	5	5	11	0.64	0.93	1.03	0.16	0.16	0.36	0.000172852	-2.04875	down
DTZ79_01g09320	28	36	31	0	0	2	2.34	2.39	2.53	0	0	0.24	5.63443e-07	-5.33365	down
DTZ79_01g09420	81	80	90	3	11	2	9.2	7.23	10.02	0.38	1.3	0.22	1.14711e-10	-3.88891	down
DTZ79_01g09450	35	39	45	6	0	1	1.21	1.07	1.52	0.22	0	0.06	9.37812e-06	-3.85773	down
DTZ79_01g09700	276	230	277	0	0	0	6.32	4.19	6.15	0	0	0	3.43221e-07	-10.9367	down
DTZ79_01g09740	77	94	72	4	2	0	1.82	1.76	1.64	0.11	0.06	0	7.1052e-14	-5.17441	down
DTZ79_01g09800	184	246	253	6	2	0	5.35	5.66	7.13	0.19	0.07	0	4.10785e-21	-6.22787	down
DTZ79_01g09990	282	344	354	6	2	2	5.78	5.61	7.05	0.15	0.05	0.05	3.38105e-31	-6.46565	down
DTZ79_01g10020	76	87	82	0	0	0	9.45	8.57	10.02	0	0	0	2.29839e-05	-9.45687	down
DTZ79_01g10240	21	41	26	0	0	0	1.59	2.4	1.88	0	0	0	0.000441377	-8.13259	down
DTZ79_01g10280	64	71	82	1	0	0	4.8	4.24	6	0.09	0	0	2.56846e-08	-7.32975	down
DTZ79_01g10310	46	64	24	0	0	0	1.31	1.43	0.66	0	0	0	0.000161132	-8.64535	down
DTZ79_01g10460	121	216	147	6	27	34	3.03	4.28	3.55	0.19	0.69	0.88	2.82749e-07	-2.77011	down
DTZ79_01g10560	37	55	61	0	0	0	5.85	6.84	9.42	0	0	0	9.79264e-05	-8.84872	down
DTZ79_01g10670	18	47	16	73	163	87	1.59	3.29	1.38	7.06	14.43	7.46	2.88552e-05	2.10619	up
DTZ79_01g10770	68	58	50	8	9	4	2.35	1.6	1.69	0.3	0.32	0.14	1.30149e-08	-2.96897	down
DTZ79_01g10850	33	107	23	0	0	0	0.68	1.72	0.47	0	0	0	0.000132873	-8.7904	down
DTZ79_01g10860	85	43	85	1	0	0	3.61	1.44	3.49	0.09	0	0	9.54845e-08	-7.3073	down
DTZ79_01g11050	398	350	330	0	0	1	24.72	17.21	19.95	0	0	0.1	6.35146e-14	-9.57394	down
DTZ79_01g11070	102	75	50	0	0	0	5.56	3.25	2.68	0	0	0	3.30934e-05	-9.34984	down
DTZ79_01g11140	29	52	29	0	0	0	5.93	8.28	5.92	0	0	0	0.000249231	-8.41256	down
DTZ79_01g11220	2008	3320	2122	11	11	6	32.45	42.64	33.25	0.2	0.19	0.11	5.74239e-91	-7.90484	down
DTZ79_01g11360	38	25	38	1	0	3	1.07	0.56	1.03	0.06	0	0.11	6.28615e-07	-4.51926	down
DTZ79_01g11450	49	45	36	0	0	0	1.59	1.16	1.16	0	0	0	0.0001484	-8.65841	down
DTZ79_01g11560	115	88	164	1	4	3	8.64	5.24	12	0.08	0.3	0.22	1.29159e-14	-5.42422	down
DTZ79_01g11690	533	766	468	214	245	276	7.73	8.82	6.57	3.34	3.61	4.14	2.68368e-07	-1.15661	down
DTZ79_01g11850	36	35	22	1	4	0	1.22	0.94	0.71	0.05	0.16	0	1.60547e-06	-4.07892	down
DTZ79_01g12180	79	113	112	8	23	33	1.82	2.07	2.52	0.2	0.54	0.78	5.40641e-06	-2.18098	down
DTZ79_01g12320	107	160	125	13	4	8	3.76	4.46	4.24	0.51	0.18	0.3	9.98175e-15	-3.81142	down
DTZ79_01g12420	37	32	36	0	0	0	2.59	1.79	2.48	0	0	0	0.000258561	-8.39671	down
DTZ79_01g12430	184	246	249	0	0	0	3.09	3.28	4.06	0	0	0	6.24986e-07	-10.7412	down
DTZ79_01g12450	26	56	33	12	15	12	0.36	0.62	0.45	0.18	0.22	0.17	0.00119014	-1.42889	down
DTZ79_01g12600	137	56	206	43	6	6	3.41	1.11	4.99	1.15	0.15	0.17	0.00634643	-2.63604	down
DTZ79_01g12680	49	66	35	6	8	10	2.22	2.35	1.56	0.3	0.36	0.49	1.35831e-07	-2.53159	down
DTZ79_01g12830	20	30	31	0	0	5	2.54	2.91	3.83	0	0	0.58	5.27709e-05	-3.86477	down
DTZ79_01g12860	39	38	47	9	7	2	7.77	5.94	9.3	2.08	1.46	0.36	1.30611e-05	-2.65996	down
DTZ79_01g12910	14	29	20	50	50	45	1.4	2.25	1.9	5.37	4.87	4.2	0.000518448	1.32356	up
DTZ79_01g13000	45	58	45	0	0	0	4.18	4.32	4.07	0	0	0	0.000102847	-8.8139	down
DTZ79_01g13160	36	53	22	0	1	0	3.74	4.31	2.21	0	0.11	0	3.40654e-06	-6.36243	down
DTZ79_01g13690	51	174	72	1	9	6	2.29	6.15	3.12	0.09	0.44	0.27	7.79711e-09	-4.04791	down
DTZ79_01g13800	148	212	92	32	43	23	13.6	15.44	8.3	3.23	3.96	2.11	1.47925e-06	-2.07755	down
DTZ79_01g14030	36	30	25	1	0	6	4.96	3.26	3.48	0.17	0	0.89	3.65449e-05	-3.58001	down
DTZ79_01g14040	73	101	92	14	34	32	6.43	6.99	7.88	1.41	3.05	2.77	5.44783e-06	-1.65936	down
DTZ79_01g14140	44	45	47	0	0	0	3.32	2.72	3.48	0	0	0	0.000128482	-8.71843	down
DTZ79_01g14330	39	54	41	16	1	11	0.87	0.95	0.87	0.39	0.03	0.26	0.00954537	-2.05124	down
DTZ79_01g14490	96	105	84	12	8	4	1.69	1.48	1.44	0.24	0.14	0.08	4.30824e-12	-3.43765	down
DTZ79_01g14520	10	17	3	28	63	26	1.82	2.43	0.54	5.69	11.24	4.25	0.00204573	2.05083	up
DTZ79_02g00220	49	30	53	0	0	0	7.37	3.56	7.9	0	0	0	0.000149421	-8.68442	down
DTZ79_02g00260	40	45	59	0	0	0	1.53	1.36	2.17	0	0	0	0.000113749	-8.78401	down
DTZ79_02g00350	90	94	67	1	0	0	4.35	3.62	3.18	0.05	0	0	9.74483e-09	-7.52628	down
DTZ79_02g00500	89	82	84	0	0	0	7.01	5.11	6.5	0	0	0	2.04416e-05	-9.51298	down
DTZ79_02g00540	0	0	0	21	63	20	0	0	0	0.7	1.98	0.65	0.000251945	8.4487	up
DTZ79_02g00690	29	53	54	0	1	1	2.44	3.53	4.5	0	0.08	0.08	5.15663e-08	-5.82832	down
DTZ79_02g00840	29	43	47	0	0	0	1.38	1.57	2.11	0	0	0	0.000193695	-8.53341	down
DTZ79_02g00850	50	54	56	12	6	24	5.82	4.96	6.37	1.54	0.69	2.64	0.00091659	-1.83183	down
DTZ79_02g00900	179	184	171	0	0	0	5.53	4.5	5.11	0	0	0	1.58904e-06	-10.4461	down
DTZ79_02g00920	26	27	48	1	2	1	1.55	1.3	2.79	0.09	0.14	0.08	3.97214e-07	-4.51142	down
DTZ79_02g00970	92	112	94	16	23	21	1.22	1.17	1.2	0.24	0.32	0.29	2.01252e-12	-2.22151	down
DTZ79_02g01160	26	53	35	0	0	0	1.34	2.18	1.76	0	0	0	0.000228339	-8.45538	down
DTZ79_02g01180	23	38	20	0	0	0	1.17	1.5	0.96	0	0	0	0.000535513	-8.03021	down
DTZ79_02g01370	34	32	29	0	0	0	29.49	21.66	25.85	0	0	0	0.000335454	-8.26707	down
DTZ79_02g01410	330	577	289	60	96	97	4.76	6.6	4.04	0.94	1.41	1.44	1.18499e-11	-2.12755	down
DTZ79_02g01430	26	35	35	2	4	0	13.69	14.18	18.88	1.23	2.01	0	3.45358e-07	-3.85938	down
DTZ79_02g01620	28	71	37	0	0	0	1.09	2.2	1.4	0	0	0	0.000156151	-8.64934	down
DTZ79_02g01810	256	268	284	0	0	0	8.1	6.73	8.72	0	0	0	2.91799e-07	-10.9737	down
DTZ79_02g01880	37	49	30	0	0	0	1.78	1.86	1.39	0	0	0	0.000206711	-8.49774	down
DTZ79_02g01890	35	43	33	0	0	0	3.36	3.27	3.08	0	0	0	0.000224826	-8.45311	down
DTZ79_02g02020	264	198	281	0	0	0	26.32	15.6	27.4	0	0	0	4.43917e-07	-10.8687	down
DTZ79_02g02080	46	45	53	0	0	0	3.04	2.38	3.42	0	0	0	0.000110579	-8.79123	down
DTZ79_02g02120	31	56	48	0	0	0	1.9	2.71	2.89	0	0	0	0.000140523	-8.68066	down
DTZ79_02g02220	32	15	8	49	57	58	3	1.11	0.73	5.03	5.34	5.24	0.00704234	1.60721	up
DTZ79_02g02390	53	67	53	0	4	0	3.72	3.73	3.59	0	0.32	0	1.96319e-10	-5.27338	down
DTZ79_02g02400	35	40	30	2	0	1	5.1	4.59	4.28	0.32	0	0.13	7.63286e-08	-4.92768	down
DTZ79_02g02450	172	250	261	0	0	1	4.91	5.66	7.21	0	0	0.03	3.81066e-12	-8.91881	down
DTZ79_02g02460	138	197	139	0	0	0	5.16	5.81	5.03	0	0	0	2.62739e-06	-10.2772	down
DTZ79_02g02490	37	46	27	6	10	15	1.63	1.62	1.17	0.3	0.45	0.67	0.000318596	-1.73455	down
DTZ79_02g02580	29	46	45	0	0	0	0.57	0.72	0.86	0	0	0	0.000189283	-8.54117	down
DTZ79_02g02660	78	90	63	0	0	0	5.39	4.94	4.25	0	0	0	2.83543e-05	-9.37457	down
DTZ79_02g02750	240	193	180	0	0	0	26.9	17.13	19.72	0	0	0	9.57144e-07	-10.6219	down
DTZ79_02g02860	27	28	29	2	0	0	2.63	2.13	2.7	0.27	0	0	1.80565e-06	-5.14375	down
DTZ79_02g03150	154	242	133	0	0	0	11.02	13.67	9.28	0	0	0	1.87612e-06	-10.3975	down
DTZ79_02g03170	61	108	45	6	0	0	2.46	3.41	1.75	0.28	0	0	3.80566e-06	-4.78038	down
DTZ79_02g03230	49	83	76	3	0	3	2.29	3.09	3.46	0.17	0	0.15	5.06348e-12	-4.93965	down
DTZ79_02g03290	325	572	215	0	0	0	14.19	19.81	9.15	0	0	0	1.04693e-07	-11.3047	down
DTZ79_02g03310	43	102	43	3	5	11	0.6	1.11	0.57	0.04	0.07	0.16	2.26312e-07	-3.15466	down
DTZ79_02g03350	54	52	47	2	0	0	5.12	3.9	4.35	0.22	0	0	1.08642e-08	-6.00055	down
DTZ79_02g03590	53	175	89	38	26	49	5.03	13.13	8.32	4.03	2.49	4.51	0.00925236	-1.30806	down
DTZ79_02g03790	410	366	341	0	0	0	11.49	8.14	9.28	0	0	0	7.07891e-08	-11.3881	down
DTZ79_02g03830	21	16	14	28	49	75	0.72	0.43	0.46	1.03	1.7	2.6	0.00126066	1.60828	up
DTZ79_02g03850	68	67	81	0	0	0	28.71	22.06	34.13	0	0	0	3.43526e-05	-9.30156	down
DTZ79_02g04030	194	466	275	24	32	13	5.33	10.17	7.33	0.71	0.89	0.36	9.36159e-15	-3.59703	down
DTZ79_02g04120	90	112	58	0	0	0	4.65	4.59	2.91	0.04	0	0	2.14263e-05	-9.50448	down
DTZ79_02g04960	217	354	209	29	49	21	2.94	3.81	2.74	0.43	0.68	0.3	3.90965e-13	-2.85756	down
DTZ79_02g05040	355	823	359	0	0	0	8.52	15.68	8.36	0	0	0	2.35508e-08	-11.7109	down
DTZ79_02g05050	8	9	16	31	38	44	0.23	0.19	0.42	0.89	1.02	1.19	9.65004e-05	1.8418	up
DTZ79_02g05240	37	56	28	11	10	2	2.52	3.01	1.87	0.87	0.73	0.17	0.000573771	-2.22699	down
DTZ79_02g05470	33	67	40	0	0	0	1.78	2.85	2.08	0	0	0	0.000132874	-8.70982	down
DTZ79_02g05660	131	115	69	0	0	0	6.93	4.82	3.54	0	0	0	1.1812e-05	-9.75842	down
DTZ79_02g05940	816	1706	499	0	0	0	109.66	180.75	65.62	0	0	0	9.4642e-10	-12.5493	down
DTZ79_02g06090	172	176	89	0	0	0	11.84	9.6	6	0	0	0	4.05208e-06	-10.1601	down
DTZ79_02g06130	27	28	41	7	10	12	1.15	0.94	1.7	0.35	0.44	0.53	0.000942322	-1.65238	down
DTZ79_02g06240	74	108	87	1	1	1	5.47	6.32	6.33	0.09	0.07	0.08	4.69426e-13	-6.27363	down
DTZ79_02g06410	123	144	154	1	1	3	6.57	6.11	7.99	0.06	0.06	0.16	3.0076e-18	-6.24139	down
DTZ79_02g06490	259	421	184	0	0	0	9.2	11.84	6.32	0	0	0	2.84684e-07	-11.001	down
DTZ79_02g06640	110	172	100	23	20	20	2.26	2.81	2	0.52	0.42	0.43	2.63974e-12	-2.4689	down
DTZ79_02g06650	102	158	121	1	6	0	3.18	3.91	3.67	0.04	0.19	0	9.95107e-17	-5.617	down
DTZ79_02g06680	160	175	218	15	25	100	6.83	5.95	9.07	0.72	1.1	4.3	0.00526356	-1.93274	down
DTZ79_02g06730	484	626	526	107	144	130	5.21	5.36	5.49	1.24	1.59	1.46	1.46717e-28	-2.01121	down
DTZ79_02g06800	53	143	45	23	29	20	1.72	3.62	1.4	0.82	0.96	0.67	0.00205223	-1.56816	down
DTZ79_02g06810	475	532	476	29	32	22	8.04	7.14	7.8	0.53	0.56	0.39	1.74937e-42	-4.05976	down
DTZ79_02g06880	104	87	174	0	0	0	3.12	2.08	5.05	0	0	0	7.54809e-06	-9.95079	down
DTZ79_02g06960	29	36	33	4	8	2	2.06	2.03	2.29	0.31	0.57	0.14	3.89156e-06	-2.70195	down
DTZ79_02g07000	127	120	79	25	45	53	5.43	4.05	3.29	1.18	1.96	2.29	0.000582474	-1.3441	down
DTZ79_02g07090	610	732	705	0	0	0	8.98	8.56	10.06	0	0	0	3.46237e-09	-12.1624	down
DTZ79_02g07390	56	91	40	0	0	0	0.83	1.07	0.57	0	0	0	6.09695e-05	-9.06883	down
DTZ79_02g07400	36	26	24	0	0	0	2	1.15	1.32	0	0.05	0	0.000445129	-8.14373	down
DTZ79_02g07600	550	194	1594	0	0	0	28.21	7.9	79.43	0	0	0	7.61622e-09	-12.2061	down
DTZ79_02g07620	34	58	33	0	0	0	3.1	4.19	2.98	0	0	0	0.000175524	-8.57686	down
DTZ79_02g07760	64	99	76	24	32	28	5.19	6.36	6.02	2.12	2.64	2.22	3.49257e-06	-1.4049	down
DTZ79_02g07790	310	379	395	10	12	23	6.57	6.38	8.13	0.23	0.26	0.5	1.5848e-31	-4.49962	down
DTZ79_02g07950	1102	1246	1169	1	0	0	23.48	21.1	24.17	0.03	0	0	9.53455e-20	-11.2099	down
DTZ79_02g07980	122	145	107	0	0	0	8.61	8.09	7.37	0	0	0	5.97324e-06	-9.98513	down
DTZ79_02g08180	47	39	49	127	193	145	2.98	1.96	3	8.65	12.15	8.97	1.64094e-08	1.8409	up
DTZ79_02g08490	60	86	58	21	19	16	3.25	3.68	3.07	1.27	1.05	0.88	1.68764e-06	-1.74428	down
DTZ79_02g08520	349	326	349	4	26	13	13.16	9.76	12.78	0.19	1.03	0.53	8.69857e-17	-4.52607	down
DTZ79_02g08670	87	94	77	1	0	5	4	3.43	3.45	0.05	0	0.24	1.76491e-13	-5.28375	down
DTZ79_02g08780	0	0	0	24	32	33	0	0	0	6.24	7.2	6.66	0.000264124	8.33096	up
DTZ79_02g08960	5	20	17	41	70	77	0.23	0.74	0.78	2.05	3.26	3.55	8.38627e-06	2.25303	up
DTZ79_02g08970	87	137	104	0	0	0	2.35	2.93	2.73	0	0	0	9.49691e-06	-9.80754	down
DTZ79_02g09150	142	106	137	0	0	0	5.68	3.35	5.31	0	0	0	5.59079e-06	-10.0359	down
DTZ79_02g09230	89	127	73	49	40	26	1.69	1.91	1.34	1.01	0.77	0.52	0.00475091	-1.18418	down
DTZ79_02g09270	28	53	29	0	0	0	4.83	7.1	4.91	0	0	0	0.000252465	-8.40826	down
DTZ79_02g09340	95	83	75	0	0	0	7.78	5.38	6	0	0	0	2.12709e-05	-9.50113	down
DTZ79_02g09370	32	33	21	0	0	0	3.14	2.62	2.08	0	0	0	0.000448666	-8.12911	down
DTZ79_02g09390	177	137	125	0	0	0	3.86	2.38	2.63	0.02	0	0	3.53684e-06	-10.1973	down
DTZ79_02g09490	56	76	25	3	3	18	7.54	8.09	3.37	0.49	0.5	2.32	0.00121643	-2.5862	down
DTZ79_02g09500	138	231	119	0	0	0	8.56	11.31	7.18	0	0	0	2.64449e-06	-10.2874	down
DTZ79_02g09580	34	28	44	0	0	0	0.84	0.55	1.04	0	0	0	0.000260903	-8.40594	down
DTZ79_02g09790	170	324	242	1	2	1	4.61	6.96	6.36	0.03	0.06	0.03	5.26732e-21	-7.3051	down
DTZ79_02g09870	55	96	93	0	0	2	1.36	1.86	2.19	0	0	0.05	2.14515e-10	-6.65225	down
DTZ79_02g09980	103	139	168	8	6	10	15.27	16.29	24.46	1.33	1.02	1.38	1.19031e-17	-3.98297	down
DTZ79_02g10090	21	25	27	0	0	0	1.86	1.75	2.33	0	0	0	0.00063502	-7.93047	down
DTZ79_02g10150	189	271	192	0	0	0	5.05	5.76	4.99	0	0	0	7.44225e-07	-10.6822	down
DTZ79_02g10160	314	451	266	4	3	8	9.95	11.36	8.19	0.15	0.12	0.27	8.46165e-34	-5.96312	down
DTZ79_02g10350	177	192	112	0	0	0	9.68	8.31	5.95	0	0	0	2.64642e-06	-10.2915	down
DTZ79_02g10620	171	232	236	51	72	67	2.54	2.74	3.39	0.82	1.09	1.03	1.40975e-10	-1.66267	down
DTZ79_02g10650	239	284	304	0	0	0	6.18	5.81	7.62	0	0	0	2.68401e-07	-10.9982	down
DTZ79_02g10660	48	56	45	0	1	0	2.19	2.04	2	0	0.05	0	2.77639e-07	-6.81052	down
DTZ79_02g10770	505	647	492	0	0	0	15.21	15.46	14.36	0	0	0	1.08458e-08	-11.8739	down
DTZ79_02g10870	38	27	28	0	0	0	5.27	2.99	3.82	0	0	0	0.000361963	-8.24463	down
DTZ79_02g10890	42	64	30	0	0	0	1.87	2.22	1.28	0	0	0	0.000144626	-8.67678	down
DTZ79_02g11030	131	165	175	10	26	17	1.75	1.76	2.27	0.15	0.36	0.24	1.35015e-15	-3.07689	down
DTZ79_02g11050	116	155	128	0	0	0	5.09	5.36	5.45	0	0	0	4.75673e-06	-10.0664	down
DTZ79_02g11080	63	75	93	24	46	38	4.15	3.93	5.95	1.73	3.06	2.46	0.0042704	-1.03112	down
DTZ79_02g11190	32	29	76	3	1	0	0.87	0.64	2	0.1	0.03	0	7.958e-07	-4.88471	down
DTZ79_02g11220	47	81	69	2	0	0	1.48	2.03	2.11	0.08	0	0	1.13273e-09	-6.33134	down
DTZ79_02g11460	58	55	68	0	0	0	2.05	1.54	2.32	0	0	0	5.80555e-05	-9.07958	down
DTZ79_02g11770	175	177	134	28	29	28	8.86	7.08	6.6	1.56	1.5	1.45	8.47051e-14	-2.42142	down
DTZ79_02g11820	505	780	605	0	0	0	19.22	23.56	22.36	0	0	0	5.58657e-09	-12.0432	down
DTZ79_02g11870	36	62	45	0	2	0	2.9	3.91	3.51	0	0.23	0	2.13954e-08	-5.89753	down
DTZ79_02g12020	4	0	8	58	46	45	0.17	0	0.33	2.67	1.98	1.93	8.10685e-06	3.63081	up
DTZ79_02g12130	466	743	506	6	2	0	4.61	5.84	4.85	0.07	0.02	0	8.03323e-34	-7.53774	down
DTZ79_02g12180	23	29	27	0	0	0	1.22	1.22	1.37	0	0	0	0.000526834	-8.02752	down
DTZ79_02g12230	27	29	44	0	0	0	1.46	1.25	2.3	0	0	0	0.00030845	-8.32367	down
DTZ79_02g12300	66	53	24	7	13	3	4.51	2.85	1.6	0.57	0.95	0.27	0.000239425	-2.54006	down
DTZ79_02g12450	310	474	302	0	0	0	3.75	4.56	3.54	0	0	0	8.58074e-08	-11.3246	down
DTZ79_02g12600	252	213	294	1	0	0	7.62	5.11	8.63	0.03	0	0	2.19344e-12	-9.07774	down
DTZ79_02g12730	117	101	110	0	0	0	5.69	3.89	5.21	0	0.02	0	9.23422e-06	-9.8323	down
DTZ79_02g12820	96	154	188	1	0	4	3.8	4.84	7.23	0.08	0	0.17	2.12963e-15	-6.27081	down
DTZ79_02g12860	426	434	436	0	0	0	22.75	18.37	22.6	0	0	0	3.42824e-08	-11.5791	down
DTZ79_02g12900	89	110	109	0	0	2	1.82	1.77	2.15	0	0	0.04	6.56563e-12	-7.00314	down
DTZ79_02g12970	124	107	92	0	0	0	9.54	6.48	6.91	0	0	0	9.89758e-06	-9.80809	down
DTZ79_02g13280	166	233	120	1	2	6	7.08	7.86	4.98	0.06	0.1	0.27	1.27372e-19	-5.70109	down
DTZ79_02g13300	148	210	329	47	22	42	3.98	4.46	8.55	1.37	0.62	1.17	2.17597e-06	-2.49279	down
DTZ79_02g13740	34	66	43	0	0	0	2.18	3.38	2.7	0	0	0	0.000122712	-8.74297	down
DTZ79_02g13750	87	73	152	23	13	18	4.63	3.05	7.8	1.35	0.74	0.98	8.7972e-06	-2.42546	down
DTZ79_02g13770	89	97	79	0	3	6	4.12	3.59	3.57	0	0.14	0.31	2.13067e-14	-4.77355	down
DTZ79_02g13930	108	155	119	4	5	13	3.52	3.99	3.74	0.15	0.19	0.44	1.22952e-17	-4.00799	down
DTZ79_02g14020	47	46	40	0	0	0	5.39	4.11	4.42	0	0	0	0.000137368	-8.68885	down
DTZ79_02g14560	43	63	47	20	15	24	0.93	1.07	0.97	0.47	0.34	0.54	0.000875692	-1.25899	down
DTZ79_03g00120	29	47	37	1	2	0	15.05	18.62	19.38	0.75	1.07	0	3.61116e-08	-5.03146	down
DTZ79_03g00160	27	43	27	1	0	0	1.39	1.72	1.37	0.05	0	0	4.33561e-06	-6.17749	down
DTZ79_03g00190	33	42	41	0	0	0	1.79	1.79	2.14	0	0	0	0.000199721	-8.5105	down
DTZ79_03g00260	195	330	157	4	4	4	12.05	16.16	9.44	0.27	0.25	0.24	8.63e-25	-5.66377	down
DTZ79_03g00270	28	58	25	0	0	0	8.33	13.41	7.38	0	0	0	0.000263973	-8.39973	down
DTZ79_03g00300	64	105	109	5	0	5	2.02	2.62	3.32	0.19	0	0.18	7.37323e-12	-4.6218	down
DTZ79_03g00340	40	32	51	1	5	3	2.35	1.52	2.95	0.07	0.35	0.17	1.07694e-07	-3.69451	down
DTZ79_03g00350	160	148	174	0	0	0	28.68	20.78	30.59	0	0	0	2.39813e-06	-10.3184	down
DTZ79_03g00440	37	39	29	11	17	13	2.01	1.69	1.55	0.65	0.93	0.71	0.00233954	-1.27063	down
DTZ79_03g00530	110	135	150	0	0	4	13.92	13.47	18.47	0.13	0.11	0.5	2.18782e-15	-6.45079	down
DTZ79_03g00630	32	61	24	4	18	4	19.9	29.17	15.1	2.94	10.21	1.75	0.00325516	-2.05436	down
DTZ79_03g00800	30	34	24	0	0	0	137.11	114.48	113.17	0	0	0	0.00041486	-8.16064	down
DTZ79_03g00810	26	29	22	0	4	0	3.3	2.85	2.67	0	0.49	0	7.79469e-06	-4.1243	down
DTZ79_03g01010	480	603	542	132	140	218	5.84	5.82	6.38	1.73	1.73	2.75	2.96676e-09	-1.64035	down
DTZ79_03g01050	1083	914	1370	317	240	200	39.82	26.66	48.91	12.6	8.94	7.46	9.62472e-07	-2.04737	down
DTZ79_03g01190	52	59	42	0	0	4	0.98	0.9	0.77	0.02	0	0.09	2.86961e-09	-5.09209	down
DTZ79_03g01360	58	85	77	0	0	0	2.34	2.72	3.04	0	0	0	3.29489e-05	-9.3094	down
DTZ79_03g01450	237	352	277	0	0	0	4.14	4.88	4.7	0	0	0	2.23826e-07	-11.0453	down
DTZ79_03g01640	307	126	824	0	0	0	4.53	1.48	11.79	0	0	0	1.08059e-07	-11.44	down
DTZ79_03g01870	50	90	81	23	20	17	1.54	2.18	2.41	0.76	0.63	0.54	8.98797e-06	-1.75176	down
DTZ79_03g01920	95	130	95	2	0	0	4.04	4.41	3.92	0.1	0	0	3.48007e-12	-7.0343	down
DTZ79_03g02140	228	192	165	2	1	0	18.72	12.49	13.18	0.18	0.08	0	8.75347e-17	-7.38843	down
DTZ79_03g02170	107	134	108	2	0	0	10.82	10.71	10.69	0.26	0	0	1.16207e-12	-7.16457	down
DTZ79_03g02180	468	742	235	3	7	6	94.13	117.14	46.48	0.68	1.37	1.07	6.00095e-26	-6.33267	down
DTZ79_03g02450	40	36	50	0	0	0	3.08	2.25	3.81	0	0	0	0.000162217	-8.62334	down
DTZ79_03g02480	91	110	125	23	43	47	1.65	1.59	2.2	0.45	0.79	0.88	2.68229e-05	-1.46212	down
DTZ79_03g02550	82	114	244	0	0	0	3.34	3.69	9.65	0	0	0	4.66702e-06	-10.1491	down
DTZ79_03g02820	22	33	25	0	0	0	1.98	2.37	2.24	0	0	0	0.000521215	-8.03295	down
DTZ79_03g02900	37	28	38	0	0	0	4.91	2.98	4.92	0	0	0	0.00027626	-8.37417	down
DTZ79_03g02970	50	72	64	0	3	0	1.72	1.97	2.14	0	0.1	0	1.63559e-10	-5.75762	down
DTZ79_03g02980	57	41	26	128	124	276	3.9	2.22	1.73	9.52	8.51	18.58	4.067e-05	2.13088	up
DTZ79_03g03030	24	35	40	0	0	8	0.78	0.9	1.25	0	0	0.26	0.001674	-3.48217	down
DTZ79_03g03110	79	129	75	0	0	0	6.8	8.76	6.31	0	0	0	1.60525e-05	-9.60835	down
DTZ79_03g03160	41	57	37	19	17	14	2.73	3	2.4	1.38	1.2	0.98	0.000923325	-1.31239	down
DTZ79_03g03180	165	211	224	0	0	0	7.9	8.02	10.46	0	0	0	1.0322e-06	-10.5855	down
DTZ79_03g03230	136	116	171	24	19	31	3.18	2.16	3.89	0.61	0.45	0.75	8.32091e-09	-2.43476	down
DTZ79_03g03240	308	495	358	12	26	4	12.79	16.28	14.44	0.57	1.11	0.17	6.40168e-16	-4.65506	down
DTZ79_03g03260	53	51	62	0	2	1	8.32	6.21	9.4	0	0.36	0.16	7.61014e-10	-5.6183	down
DTZ79_03g03290	60	58	62	0	0	1	5.12	3.91	5.16	0	0	0.1	8.99443e-08	-7.08331	down
DTZ79_03g03320	3	10	3	20	29	41	0.32	0.67	0.25	1.81	2.31	3.17	3.00444e-05	2.58673	up
DTZ79_03g03370	0	0	0	22	19	19	0	0	0	1.82	1.41	1.39	0.000673165	7.8481	up
DTZ79_03g03430	21	38	23	0	0	0	1.21	1.72	1.26	0	0	0	0.000515279	-8.04708	down
DTZ79_03g03620	29	55	57	0	1	0	1.36	2.07	2.59	0	0.09	0	6.95822e-07	-6.70914	down
DTZ79_03g03890	41	37	43	0	0	0	2.46	1.76	2.56	0	0	0	0.000177528	-8.57432	down
DTZ79_03g03950	195	312	268	0	0	0	3.9	4.94	5.17	0	0	0	3.72452e-07	-10.8985	down
DTZ79_03g03970	96	148	167	23	29	51	32.86	39.54	56.73	9.08	9.7	14.08	4.01381e-06	-1.90953	down
DTZ79_03g04000	122	153	113	8	6	11	2.29	2.28	2.05	0.18	0.11	0.22	8.93349e-21	-3.84372	down
DTZ79_03g04060	21	34	34	2	0	0	1.33	1.66	2.06	0.13	0	0	1.56809e-06	-5.20236	down
DTZ79_03g04070	134	97	94	1	0	0	2.88	1.66	1.97	0.03	0	0	2.34826e-09	-7.89734	down
DTZ79_03g04090	45	77	83	0	0	0	4.07	5.5	7.26	0	0	0	4.37714e-05	-9.20701	down
DTZ79_03g04120	26	36	25	0	0	0	1	1.08	0.93	0	0	0	0.000428108	-8.13964	down
DTZ79_03g04200	67	100	85	25	51	17	1.66	1.96	2.05	0.69	1.28	0.44	0.00358487	-1.34453	down
DTZ79_03g04330	257	129	399	8	5	2	13.44	5.37	20.25	0.45	0.31	0.15	1.07981e-13	-5.56597	down
DTZ79_03g04420	16	36	9	63	178	24	0.6	1.08	0.33	2.57	6.8	0.92	0.00556861	2.20862	up
DTZ79_03g04690	7	6	0	22	36	48	0.19	0.13	0	0.6	0.9	1.23	7.03247e-05	3.05481	up
DTZ79_03g04750	734	1136	868	0	0	0	17.45	21.43	20	0	0	0	7.629e-10	-12.5211	down
DTZ79_03g04790	55	85	67	15	18	33	1.96	2.39	2.32	0.59	0.66	1.2	8.61057e-05	-1.55072	down
DTZ79_03g04900	3	3	1	45	48	121	0.13	0.1	0.04	2.1	2.08	5.24	2.90635e-10	4.93999	up
DTZ79_03g05030	1713	1452	1641	0	0	0	153.25	102.75	143.18	0	0	0	2.7667e-11	-13.2724	down
DTZ79_03g05170	20	57	32	0	0	10	1.88	4.18	2.89	0	0	0.91	0.00794278	-3.23712	down
DTZ79_03g05190	98	168	130	0	0	0	5.63	7.63	7.27	0	0	0	5.20058e-06	-10.0399	down
DTZ79_03g05200	46	69	68	0	0	3	2.11	2.53	3.03	0	0	0.14	3.69235e-10	-5.72831	down
DTZ79_03g05360	63	58	85	8	13	8	1.32	0.97	1.72	0.18	0.29	0.18	1.1269e-08	-2.75362	down
DTZ79_03g05390	150	197	173	11	9	12	2.63	2.75	2.94	0.21	0.16	0.23	4.52393e-27	-3.91308	down
DTZ79_03g05480	82	88	107	0	2	0	6.07	5.15	7.71	0	0.17	0	4.17462e-11	-6.86291	down
DTZ79_03g05580	170	180	230	7	4	2	1.97	1.66	2.58	0.09	0.05	0.03	2.33242e-21	-5.34449	down
DTZ79_03g05620	483	637	968	0	0	0	13.38	14	26.01	0	0	0	4.18109e-09	-12.1608	down
DTZ79_03g05670	58	58	52	27	23	14	1.41	1.12	1.23	0.72	0.58	0.36	0.00321268	-1.28128	down
DTZ79_03g05800	98	112	94	0	0	0	3.67	3.33	3.44	0	0	0	1.16451e-05	-9.72794	down
DTZ79_03g05950	248	241	303	15	15	0	4.69	3.61	5.55	0.31	0.29	0	3.54063e-07	-4.52267	down
DTZ79_03g05980	26	32	25	0	0	1	1.21	1.19	1.16	0	0	0.05	9.40162e-06	-5.98951	down
DTZ79_03g06030	48	83	74	22	39	19	1.83	2.49	2.72	0.9	1.49	0.75	0.00186571	-1.2563	down
DTZ79_03g06240	77	103	140	0	0	0	14.11	14.76	25.22	0	0	0	1.09923e-05	-9.77818	down
DTZ79_03g06250	67	121	83	0	0	0	1.01	1.45	1.21	0	0	0	1.82947e-05	-9.55419	down
DTZ79_03g06270	75	133	111	8	10	9	5.59	7.84	8.03	0.67	0.81	0.67	1.68657e-16	-3.44176	down
DTZ79_03g06320	0	0	0	21	36	32	0	0	0	1.32	2.06	1.85	0.000273466	8.31891	up
DTZ79_03g06390	124	132	95	0	3	2	7.44	6.25	5.56	0	0.21	0.15	3.1968e-16	-5.98623	down
DTZ79_03g06490	218	344	236	5	0	0	5.38	6.75	5.65	0.14	0	0	5.16441e-21	-7.07555	down
DTZ79_03g06650	198	151	153	39	38	61	12.36	7.45	9.33	2.64	2.39	3.77	2.97243e-06	-1.79644	down
DTZ79_03g06670	489	546	464	3	0	0	14.57	12.92	13.42	0.1	0	0	6.12558e-25	-8.7159	down
DTZ79_03g06770	99	96	93	2	2	11	7.9	6.08	7.25	0.17	0.22	0.86	6.44217e-11	-4.16817	down
DTZ79_03g06840	107	139	91	0	0	0	2.36	2.43	1.94	0	0	0	8.68087e-06	-9.84538	down
DTZ79_03g06870	133	116	121	0	0	0	7.2	5	6.41	0	0	0	6.18486e-06	-9.98428	down
DTZ79_03g06990	181	279	66	3	0	0	4.13	5.05	1.46	0.08	0	0	1.62751e-11	-7.06836	down
DTZ79_03g07040	39	71	51	6	10	8	0.69	0.99	0.87	0.12	0.18	0.15	7.6882e-09	-2.62816	down
DTZ79_03g07170	201	301	63	53	41	43	22.43	26.43	6.91	6.51	4.61	4.56	0.0014212	-1.86961	down
DTZ79_03g07190	80	79	76	19	5	35	11.55	8.98	10.68	3.05	0.76	4.69	0.00457586	-1.88103	down
DTZ79_03g07220	417	377	296	25	13	89	30.44	21.83	21.04	2.01	1	6.42	1.54958e-05	-3.01177	down
DTZ79_03g07280	56	30	28	0	0	0	1.69	0.72	0.85	0	0	0	0.000230428	-8.49325	down
DTZ79_03g07310	128	158	128	2	29	44	2.69	2.64	2.61	0.05	0.64	0.97	0.00203698	-2.41691	down
DTZ79_03g07480	72	79	60	2	1	1	12.87	11.03	10.48	0.4	0.18	0.17	2.7222e-12	-5.54662	down
DTZ79_03g07510	33	54	29	0	0	0	1.37	1.8	1.17	0	0	0	0.000215426	-8.48229	down
DTZ79_03g07580	1119	1526	969	1	0	0	12.27	13.31	10.3	0.02	0	0	1.07143e-19	-11.2246	down
DTZ79_03g07650	52	100	45	0	0	1	5.66	8.54	4.82	0	0	0.11	9.86045e-08	-7.14574	down
DTZ79_03g07670	192	288	71	2	0	6	13.92	16.52	5.06	0.16	0	0.43	2.02325e-11	-5.86989	down
DTZ79_03g07940	65	57	76	4	4	1	1.64	1.14	1.84	0.12	0.1	0.03	2.3347e-11	-4.34255	down
DTZ79_03g08000	311	435	312	0	1	0	3.95	4.38	3.83	0	0.02	0	4.16951e-14	-9.52757	down
DTZ79_03g08050	21	32	54	0	0	0	0.37	0.46	0.91	0	0	0	0.000287389	-8.38257	down
DTZ79_03g08180	427	536	342	0	0	0	18.73	18.64	14.58	0	0	0	3.59221e-08	-11.5677	down
DTZ79_03g08220	305	524	330	24	39	42	3.38	4.61	3.55	0.3	0.44	0.49	2.22091e-29	-3.35425	down
DTZ79_03g08390	56	120	39	0	2	0	1.95	3.32	1.33	0	0.08	0	8.62205e-09	-6.41929	down
DTZ79_03g08570	345	456	386	14	16	23	2.98	3.13	3.22	0.13	0.14	0.21	3.2476e-47	-4.38516	down
DTZ79_03g08910	73	88	78	0	0	0	1.5	1.44	1.56	0	0	0	2.48654e-05	-9.42323	down
DTZ79_03g08950	46	74	103	10	3	23	0.96	1.22	2.07	0.23	0.07	0.5	0.000470037	-2.50577	down
DTZ79_03g09040	44	72	27	0	0	0	1.25	1.62	0.75	0	0	0	0.000136155	-8.72023	down
DTZ79_03g09170	30	67	45	1	0	2	2.96	5.21	4.34	0.11	0	0.2	1.00542e-08	-5.32672	down
DTZ79_03g09180	91	146	88	0	0	0	2.56	3.25	2.4	0	0	0	1.01813e-05	-9.78595	down
DTZ79_03g09210	0	0	0	23	42	97	0	0	0	4.31	6.93	14.82	8.75318e-05	8.99397	up
DTZ79_03g09270	67	129	106	1	0	0	2.07	3.15	3.16	0.04	0	0	3.21662e-09	-7.75441	down
DTZ79_03g09400	269	356	179	9	13	2	7.47	7.85	4.85	0.27	0.37	0.08	4.42667e-17	-4.9126	down
DTZ79_03g09480	30	64	62	13	7	8	1.15	1.9	2.27	0.54	0.3	0.32	1.76156e-05	-2.31956	down
DTZ79_03g09590	69	129	102	24	27	21	2.62	3.85	3.75	0.99	1.05	0.8	3.45387e-08	-1.93556	down
DTZ79_03g09600	0	0	0	59	86	103	0	0	0	5.59	7.44	8.71	1.69531e-05	9.61021	up
DTZ79_03g09630	17	29	36	33	62	140	9.82	12.89	20.99	22.5	32.84	57.16	0.00984435	1.55883	up
DTZ79_03g09640	54	94	55	0	0	0	3.99	5.42	3.9	0	0	0	4.47736e-05	-9.18636	down
DTZ79_03g09720	64	71	32	6	0	3	0.68	0.6	0.33	0.07	0	0.04	9.85587e-07	-3.99355	down
DTZ79_03g09750	56	67	64	10	6	31	2.09	1.98	2.32	0.43	0.25	1.18	0.0023367	-1.9001	down
DTZ79_03g09830	109	89	130	0	0	1	4.76	3.11	5.51	0	0	0.07	2.21981e-09	-7.92231	down
DTZ79_03g09880	225	197	251	0	0	0	5.72	3.97	6.17	0	0	0	6.4787e-07	-10.7424	down
DTZ79_03g09900	68	72	60	0	0	0	2.08	1.74	1.77	0	0	0	4.2846e-05	-9.20053	down
DTZ79_03g10130	45	90	49	12	32	29	0.79	1.24	0.84	0.23	0.57	0.52	0.0049416	-1.23345	down
DTZ79_03g10160	55	56	52	0	0	0	4.6	3.75	4.3	0	0	0	7.72992e-05	-8.94561	down
DTZ79_03g10170	339	449	229	0	0	0	49.09	51.2	32.41	0	0	0	1.27096e-07	-11.23	down
DTZ79_03g10180	29	70	27	0	0	2	1.72	3.2	1.53	0	0	0.14	4.26182e-07	-5.66282	down
DTZ79_03g10460	47	29	27	5	2	6	3.6	1.76	1.98	0.44	0.16	0.5	1.99284e-05	-2.88721	down
DTZ79_03g10810	933	1259	1092	0	3	0	45.92	49.14	52.28	0	0.15	0	3.09742e-32	-9.84067	down
DTZ79_03g10930	11	8	10	292	450	139	1.21	0.68	1.05	34.39	48.06	14.29	9.19205e-17	4.95628	up
DTZ79_03g11040	296	378	187	0	0	0	11.86	12.01	7.28	0	0	0	2.68067e-07	-11.016	down
DTZ79_03g11080	22	31	22	0	0	0	3.66	4.05	3.72	0	0.13	0	0.000604354	-7.95285	down
DTZ79_03g11190	91	123	94	0	0	0	1.73	1.85	1.72	0	0	0	1.13322e-05	-9.73647	down
DTZ79_03g11270	80	112	116	0	0	0	3.68	4.06	5.16	0	0	0	1.16196e-05	-9.7356	down
DTZ79_03g11490	298	501	342	46	57	41	2.47	3.29	2.74	0.42	0.49	0.35	4.24039e-25	-2.86471	down
DTZ79_03g11500	56	42	83	0	0	0	5.01	2.98	7.24	0	0	0	6.37091e-05	-9.07267	down
DTZ79_03g11620	35	34	50	0	1	0	0.51	0.4	0.7	0.01	0.02	0	1.66976e-06	-6.50732	down
DTZ79_03g11690	23	47	22	0	0	0	4.56	7.06	4.22	0	0	0	0.000418127	-8.17092	down
DTZ79_03g11730	22	36	32	0	1	0	1.11	1.42	1.54	0.05	0.1	0	6.78846e-06	-6.09321	down
DTZ79_03g11790	69	51	92	0	0	0	2.29	1.33	2.93	0	0	0	3.918e-05	-9.27573	down
DTZ79_03g11820	209	320	211	0	0	0	2.68	3.26	2.62	0	0	0	4.54402e-07	-10.8366	down
DTZ79_03g12140	207	233	229	34	16	17	11.28	10.03	12.11	2	0.93	0.95	9.92463e-12	-3.17037	down
DTZ79_03g12410	118	166	136	0	0	0	3.31	3.7	3.71	0	0	0	4.02486e-06	-10.1287	down
DTZ79_03g12460	67	74	120	1	4	4	1.96	1.73	3.43	0.04	0.12	0.13	1.62525e-12	-4.75719	down
DTZ79_03g12480	119	166	116	1	0	1	12.79	14.05	12.13	0.12	0	0.1	2.45514e-13	-7.35848	down
DTZ79_03g12540	139	348	75	3	10	1	14.59	28.77	7.65	0.41	1.06	0.11	5.11847e-10	-5.10397	down
DTZ79_03g12560	142	170	160	32	45	57	6.46	6.16	7.1	1.61	2.09	2.61	1.47598e-09	-1.7369	down
DTZ79_03g12590	20	27	21	0	0	0	1.09	1.17	1.11	0	0	0	0.000747008	-7.83344	down
DTZ79_03g12650	74	58	70	23	22	24	2.69	1.68	2.49	0.91	0.83	0.89	0.000165662	-1.47314	down
DTZ79_03g12710	26	30	42	0	0	0	1.02	0.94	1.59	0	0	0	0.000322656	-8.29745	down
DTZ79_03g13160	45	28	93	0	0	0	2.06	1.02	4.08	0	0	0	9.61756e-05	-8.93986	down
DTZ79_03g13240	42	57	47	0	0	0	2	2.16	2.17	0	0.01	0	0.000106968	-8.79595	down
DTZ79_03g13500	68	43	36	14	20	18	3.44	1.74	1.79	0.76	1.01	0.9	0.00294895	-1.44341	down
DTZ79_03g13700	165	245	216	0	0	0	4.74	5.58	6.01	0	0	0	8.78282e-07	-10.6323	down
DTZ79_03g13790	48	94	92	0	0	0	3.24	4.96	5.99	0	0	0	3.03146e-05	-9.36415	down
DTZ79_03g13920	21	56	27	2	2	1	2.02	4.27	2.54	0.21	0.19	0.18	3.83059e-07	-4.16409	down
DTZ79_03g14130	132	144	125	0	3	6	3.77	3.26	3.48	0	0.09	0.2	4.97592e-19	-5.36805	down
DTZ79_03g14380	681	943	643	14	18	10	6.83	7.51	6.25	0.15	0.19	0.11	4.18207e-62	-5.63515	down
DTZ79_03g14520	19	14	20	197	247	280	3.78	2.32	4	44.01	47.97	49.33	3.45039e-28	3.82927	up
DTZ79_03g14530	393	555	381	154	223	186	4.09	4.58	3.83	1.72	2.35	2.01	1.77258e-08	-1.14173	down
DTZ79_03g14610	70	83	103	0	0	0	4.73	4.45	6.84	0	0	0	2.09772e-05	-9.50748	down
DTZ79_03g14680	0	1	1	57	88	110	0	0.08	0.1	6.49	9.17	11.02	3.33424e-11	6.89019	up
DTZ79_03g14750	85	67	54	0	2	0	1.85	1.17	1.14	0	0.06	0	1.92096e-09	-6.4488	down
DTZ79_03g14800	318	417	306	0	0	0	10.19	10.6	9.53	0	0	0	9.72812e-08	-11.285	down
DTZ79_03g14920	72	112	72	0	0	0	10.66	12.96	10.43	0	0	0	2.13065e-05	-9.48968	down
DTZ79_03g14970	1363	1623	1520	151	144	200	23.7	22.43	25.62	2.83	2.55	3.59	4.59003e-37	-3.09048	down
DTZ79_03g15030	109	71	54	0	0	0	9.35	4.84	4.53	0	0	0	3.026e-05	-9.39252	down
DTZ79_03g15120	38	67	39	0	0	0	1.56	2.18	1.54	0	0	0	0.000119656	-8.75368	down
DTZ79_03g15130	98	202	83	0	0	0	1.31	2.15	1.09	0	0	0	7.15206e-06	-9.95086	down
DTZ79_03g15170	54	49	31	0	0	0	1.6	1.16	0.89	0	0	0	0.000143378	-8.68632	down
DTZ79_03g15470	27	50	49	0	0	0	0.49	0.71	0.86	0	0	0	0.000172882	-8.5914	down
DTZ79_03g15490	26	26	31	3	3	2	0.82	0.67	0.95	0.1	0.1	0.07	1.38233e-06	-3.2603	down
DTZ79_03g15510	247	359	255	0	0	0	19.07	21.94	19.23	0	0	0	2.31276e-07	-11.0362	down
DTZ79_03g15610	50	51	45	10	24	5	3.62	2.88	3.12	0.79	1.71	0.41	0.00175062	-1.82753	down
DTZ79_03g15640	52	79	51	0	0	0	0.94	1.14	0.91	0	0	0	5.91753e-05	-9.06115	down
DTZ79_03g15750	21	44	22	0	0	0	1.4	2.25	1.43	0	0	0	0.00047566	-8.10299	down
DTZ79_03g15780	76	105	57	7	7	3	2.78	3.07	2.05	0.29	0.26	0.12	3.22005e-12	-3.66714	down
DTZ79_03g15820	0	0	3	19	39	20	0	0	0.11	0.64	1.22	0.63	5.73154e-06	4.63654	up
DTZ79_03g15940	130	169	128	1	0	0	2.14	2.21	2.05	0.02	0	0	1.23541e-10	-8.26462	down
DTZ79_03g15990	80	87	85	7	0	5	2.17	1.87	2.22	0.22	0	0.15	5.71362e-10	-4.22103	down
DTZ79_03g16050	109	194	112	0	0	0	5.32	7.5	5.32	0	0	0	4.67221e-06	-10.0858	down
DTZ79_03g16120	85	109	28	2	14	15	2.14	2.17	0.7	0.06	0.36	0.4	0.000224537	-2.74875	down
DTZ79_03g16140	228	373	136	24	28	19	13.65	17.68	7.92	1.56	1.69	1.16	1.05947e-12	-3.22471	down
DTZ79_03g16250	78	71	83	0	0	1	4.1	2.95	4.23	0	0	0.05	1.79021e-08	-7.43904	down
DTZ79_03g16410	72	62	52	3	2	2	2.44	1.68	1.72	0.14	0.09	0.1	1.20122e-11	-4.60371	down
DTZ79_03g16440	90	92	115	28	22	47	2.49	2.01	3.07	0.85	0.61	1.34	0.000289238	-1.53178	down
DTZ79_03g16650	91	52	148	7	18	36	2.24	1.01	3.52	0.2	0.45	0.91	0.00124448	-2.24083	down
DTZ79_03g16740	174	111	30	6	27	2	11.29	5.71	1.89	0.47	1.77	0.13	0.00127444	-3.09642	down
DTZ79_03g16770	62	69	71	0	0	0	1.17	1.04	1.3	0	0	0	4.14734e-05	-9.21439	down
DTZ79_03g16790	165	200	206	26	24	16	43.11	40.95	53.26	7.71	6.1	3.6	9.53208e-17	-3.00197	down
DTZ79_03g16830	81	68	93	0	0	0	2.84	1.88	3.15	0	0	0	2.4762e-05	-9.44717	down
DTZ79_03g16850	35	45	42	2	6	11	1.4	1.41	1.6	0.09	0.25	0.47	3.00328e-06	-2.59827	down
DTZ79_03g16920	140	99	115	0	0	0	6.06	3.4	4.82	0	0	0	7.45511e-06	-9.92954	down
DTZ79_03g17190	60	74	62	0	0	0	5.04	4.94	5.08	0	0	0	4.54502e-05	-9.17121	down
DTZ79_03g17200	186	222	205	0	0	0	6.17	5.83	6.57	0	0	0	9.15726e-07	-10.6176	down
DTZ79_03g17440	68	78	59	1	0	3	5.6	5.06	4.77	0.09	0.07	0.25	6.62398e-12	-5.50733	down
DTZ79_03g17790	95	40	407	1	3	1	1.68	0.56	6.97	0.02	0.06	0.03	3.25065e-09	-6.56691	down
DTZ79_03g17880	44	117	25	5	20	5	48.19	97.25	28.14	6.66	20.31	3.4	0.00116871	-2.4692	down
DTZ79_03g17910	504	536	575	0	3	0	29.79	25.11	33.04	0	0.19	0	6.57973e-25	-8.84595	down
DTZ79_03g17950	226	322	199	21	47	23	7.42	8.38	6.34	0.77	1.58	0.78	6.85235e-15	-2.94072	down
DTZ79_03g17980	136	331	163	0	0	0	5.55	10.69	6.44	0	0	0	1.12842e-06	-10.5785	down
DTZ79_03g18060	146	106	272	0	0	0	5.36	3.07	9.64	0	0	0	2.22215e-06	-10.3972	down
DTZ79_03g18120	44	69	48	73	133	167	1.17	1.46	1.25	2.11	3.58	4.55	0.000283319	1.28775	up
DTZ79_03g18190	43	56	49	0	0	0	2.36	2.44	2.61	0	0	0	0.000102489	-8.81564	down
DTZ79_03g18200	59	70	63	0	0	0	1.96	1.82	2	0	0	0	4.81376e-05	-9.14758	down
DTZ79_03g18210	35	46	30	7	15	16	0.51	0.53	0.42	0.11	0.23	0.24	0.000840102	-1.45902	down
DTZ79_03g18520	53	37	48	0	0	1	6.77	3.77	5.97	0	0	0.12	7.13084e-07	-6.72214	down
DTZ79_03g18530	60	48	70	0	0	0	1.58	1.02	1.79	0	0	0	6.23799e-05	-9.06002	down
DTZ79_03g18570	441	742	398	118	163	122	10.29	13.74	9.02	2.99	3.87	2.92	5.98312e-11	-1.8505	down
DTZ79_03g18640	131	200	84	3	2	1	5.54	6.66	3.42	0.14	0.09	0.04	4.54353e-16	-5.90786	down
DTZ79_03g18740	202	236	217	3	0	0	7.5	6.97	7.82	0.12	0	0	1.26235e-18	-7.53774	down
DTZ79_03g18930	132	189	116	0	1	1	31.33	35.05	27.05	0	0.23	0.2	1.49902e-13	-7.4796	down
DTZ79_03g19010	125	65	225	0	0	0	23.26	9.5	41.13	0	0	0	5.76643e-06	-10.0937	down
DTZ79_03g19070	83	38	85	0	1	0	2.77	1.02	2.76	0	0.06	0.02	1.60867e-07	-7.28447	down
DTZ79_03g19280	48	77	65	6	3	0	3.75	4.76	4.95	0.51	0.24	0	1.28562e-09	-4.21205	down
DTZ79_03g19370	113	147	96	27	62	40	10.95	11.2	9.05	2.87	5.98	3.79	7.33108e-05	-1.38534	down
DTZ79_03g19440	96	95	118	0	0	5	1.51	1.2	1.8	0	0	0.09	1.42982e-12	-5.80447	down
DTZ79_03g19560	37	43	34	0	0	0	3.24	3.01	2.94	0	0	0	0.000208683	-8.48904	down
DTZ79_03g19650	67	124	73	192	220	461	1.5	2.18	1.57	4.59	4.94	10.46	2.17047e-05	1.82205	up
DTZ79_03g19680	343	388	281	3	4	0	27.62	24.72	22.04	0.27	0.35	0	7.1955e-29	-7.01931	down
DTZ79_03g19750	65	45	74	0	0	0	1.21	0.67	1.34	0	0.02	0	5.81277e-05	-9.10183	down
DTZ79_03g19760	35	49	23	1	0	0	12.17	13.2	7.91	0.39	0	0	3.38037e-06	-6.3034	down
DTZ79_03g19800	81	106	94	0	0	0	2.96	3.07	3.34	0	0	0	1.50897e-05	-9.62446	down
DTZ79_03g19910	60	57	69	1	0	0	5.37	4.06	6.07	0.1	0	0	7.75836e-08	-7.1197	down
DTZ79_03g19950	43	94	94	0	0	0	1.32	2.3	2.82	0	0	0	3.31033e-05	-9.33758	down
DTZ79_03g20250	111	118	121	0	0	0	6.57	5.56	6.96	0	0	0	7.33802e-06	-9.91038	down
DTZ79_03g20290	40	110	73	0	0	0	1.83	3.99	3.26	0	0	0	3.89867e-05	-9.27032	down
DTZ79_03g20320	156	218	167	0	0	0	3.72	4.12	3.84	0	0	0	1.55027e-06	-10.4489	down
DTZ79_03g20330	82	79	83	0	3	0	3.59	2.75	3.55	0	0.15	0	8.88336e-12	-6.16466	down
DTZ79_03g20360	218	396	366	0	0	0	3.1	4.45	5.02	0	0	0	1.46043e-07	-11.1853	down
DTZ79_03g20460	0	1	0	45	74	82	0	0.14	0	5.7	8.42	8.84	2.42246e-08	7.38372	up
DTZ79_03g20690	52	57	70	0	0	0	2.18	1.88	2.84	0.03	0	0	6.04751e-05	-9.06054	down
DTZ79_03g20850	51	79	26	0	0	0	5.52	6.65	2.71	0	0	0	0.0001122	-8.82115	down
DTZ79_03g20990	49	149	102	0	0	0	1.6	3.86	3.23	0	0	0	1.65963e-05	-9.63319	down
DTZ79_03g22220	7	2	2	20	46	43	1.83	0.41	0.52	6	11.58	9.55	3.64827e-06	3.28808	up
DTZ79_03g22840	29	26	11	57	76	137	3.35	2.37	1.31	7.26	8.84	15.01	9.42278e-05	2.08172	up
DTZ79_04g00150	86	168	163	1	3	0	2.37	3.66	4.34	0.03	0.09	0	3.37565e-15	-6.49635	down
DTZ79_04g00170	75	95	69	0	0	0	3.7	3.7	3.3	0.03	0	0	2.53238e-05	-9.41671	down
DTZ79_04g00270	290	447	348	8	10	2	6.07	7.45	7.08	0.2	0.23	0.06	5.57473e-33	-5.62101	down
DTZ79_04g00280	964	1028	869	0	0	0	18.48	15.66	16.16	0	0	0	5.62022e-10	-12.596	down
DTZ79_04g00310	80	114	108	0	0	0	3.01	3.38	3.94	0	0	0	1.22474e-05	-9.71083	down
DTZ79_04g00460	3	6	1	28	52	96	0.22	0.35	0.07	2.23	3.82	6.9	2.88176e-08	4.17123	up
DTZ79_04g00490	21	42	32	3	1	0	0.69	1.08	1	0.1	0.04	0	5.55636e-07	-4.3511	down
DTZ79_04g00690	46	49	22	4	3	1	4.11	3.52	1.91	0.42	0.27	0.09	5.49196e-07	-3.71016	down
DTZ79_04g00700	121	188	126	0	0	0	4.73	5.84	4.79	0	0	0	3.71691e-06	-10.1616	down
DTZ79_04g00940	42	29	41	2	0	0	1.97	1.09	1.86	0.1	0	0	4.2863e-07	-5.55907	down
DTZ79_04g00980	114	236	70	0	2	0	4.88	8.03	2.95	0	0.09	0	3.18054e-11	-7.35659	down
DTZ79_04g01150	45	66	74	3	13	2	1.09	1.28	1.74	0.1	0.33	0.05	1.11849e-06	-3.2687	down
DTZ79_04g01380	164	197	157	0	0	0	4.42	4.21	4.12	0	0	0	1.80524e-06	-10.4007	down
DTZ79_04g01450	31	39	26	0	0	0	5.79	5.84	4.9	0	0	0	0.00033442	-8.26519	down
DTZ79_04g01480	246	362	190	102	140	97	3.06	3.58	2.29	1.36	1.77	1.25	0.000249709	-1.12089	down
DTZ79_04g01500	36	31	40	5	4	4	2.95	1.98	3.16	0.48	0.37	0.35	5.38422e-07	-2.94171	down
DTZ79_04g01730	54	113	56	0	0	0	1.59	2.64	1.61	0	0	0	3.67866e-05	-9.28232	down
DTZ79_04g01800	33	128	10	368	726	205	0.63	1.92	0.19	7.48	13.9	3.99	0.00021923	3.07703	up
DTZ79_04g01870	79	111	68	0	0	0	3.82	4.27	3.2	0	0	0	2.07894e-05	-9.50179	down
DTZ79_04g01880	55	100	44	4	12	10	8.77	12.45	6.79	0.84	1.89	1.58	6.00946e-08	-2.81621	down
DTZ79_04g01940	61	85	73	0	0	0	2.15	2.39	2.5	0	0	0	3.29925e-05	-9.30629	down
DTZ79_04g02020	85	138	114	25	34	42	2.2	2.84	2.88	0.71	0.91	1.14	1.10366e-07	-1.63889	down
DTZ79_04g02040	69	26	88	1	0	4	6.61	2.02	8.23	0.1	0	0.37	3.70879e-07	-5.06111	down
DTZ79_04g02280	74	92	80	0	0	1	2.36	2.33	2.47	0	0	0.03	8.70441e-09	-7.50712	down
DTZ79_04g02320	111	138	182	5	11	9	1.6	1.58	2.54	0.08	0.16	0.14	1.51366e-17	-4.02203	down
DTZ79_04g02350	485	386	656	4	1	18	38.65	24.38	50.92	0.43	0.08	1.46	2.42348e-13	-5.92632	down
DTZ79_04g02420	354	502	314	2	3	2	9.65	10.88	8.33	0.06	0.09	0.06	3.35417e-32	-7.2185	down
DTZ79_04g02450	123	128	98	0	0	0	5.72	4.75	4.44	0	0	0	7.57537e-06	-9.90114	down
DTZ79_04g02730	84	110	100	17	23	31	5.72	5.96	6.65	1.25	1.57	2.07	2.50678e-09	-1.96134	down
DTZ79_04g02740	248	189	111	11	32	42	5.64	3.43	2.47	0.28	0.75	0.98	2.63672e-06	-2.64872	down
DTZ79_04g02790	91	78	64	8	24	31	6.76	4.58	4.61	0.66	1.83	2.25	0.000245456	-1.84567	down
DTZ79_04g02940	121	286	151	0	0	0	5.81	10.89	7.04	0	0	0	1.75898e-06	-10.4316	down
DTZ79_04g03000	140	190	139	5	3	14	9.16	9.85	8.88	0.36	0.21	0.9	2.26632e-16	-4.29295	down
DTZ79_04g03040	119	109	125	3	10	10	3.18	2.31	3.22	0.09	0.28	0.3	7.90968e-16	-3.87308	down
DTZ79_04g03190	3	3	2	142	323	30	0.22	0.17	0.14	11.36	23.71	2.21	6.65651e-10	5.89664	up
DTZ79_04g03240	30	36	23	0	0	0	2.19	2.11	1.64	0	0	0.06	0.000408726	-8.16959	down
DTZ79_04g03320	174	268	166	18	37	23	3.07	3.76	2.84	0.35	0.67	0.43	4.75069e-17	-2.86007	down
DTZ79_04g03480	100	129	65	12	12	37	2.6	2.65	1.63	0.35	0.33	0.98	9.12669e-05	-2.16695	down
DTZ79_04g03500	60	87	52	0	0	1	1.76	2.02	1.48	0	0	0.04	5.07904e-08	-7.19243	down
DTZ79_04g03580	27	36	74	0	0	0	2.95	3.07	7.83	0	0	0	0.000155737	-8.68996	down
DTZ79_04g03720	28	33	28	11	9	15	1.72	1.6	1.64	0.76	0.56	0.92	0.00522594	-1.24638	down
DTZ79_04g03760	110	112	153	0	0	0	2.18	1.76	2.94	0	0	0	6.15065e-06	-9.99394	down
DTZ79_04g03850	307	330	314	15	10	24	4.01	3.43	3.98	0.21	0.13	0.32	3.84131e-26	-4.17808	down
DTZ79_04g03870	406	428	525	0	0	0	47.68	39.62	60.11	0	0	0	2.87145e-08	-11.6355	down
DTZ79_04g03930	166	223	116	39	56	34	6.93	7.38	4.7	1.79	2.38	1.45	2.94083e-07	-1.85807	down
DTZ79_04g04000	33	41	32	0	1	0	1.4	1.37	1.32	0	0.05	0	2.2796e-06	-6.33254	down
DTZ79_04g04060	39	47	45	0	0	0	2.73	2.58	3.04	0	0	0	0.000142912	-8.66573	down
DTZ79_04g04080	58	129	43	0	0	0	1.44	2.54	1.06	0	0	0	3.88188e-05	-9.28764	down
DTZ79_04g04180	248	367	255	9	17	0	4.07	4.78	4.06	0.17	0.29	0	4.15404e-09	-4.87854	down
DTZ79_04g04280	70	36	50	6	0	7	2.12	0.87	1.47	0.2	0	0.22	4.64907e-05	-3.44895	down
DTZ79_04g04410	35	58	48	0	1	0	1.61	2.09	2.1	0	0.05	0	4.5581e-07	-6.717	down
DTZ79_04g04530	32	56	42	0	0	0	2.66	3.68	3.4	0	0	0	0.00015401	-8.63416	down
DTZ79_04g04650	40	58	49	1	11	0	2.91	3.34	3.47	0.08	0.8	0	0.000231952	-3.50199	down
DTZ79_04g04670	33	26	67	7	4	1	1.7	1.04	3.33	0.39	0.21	0.09	6.24195e-05	-3.2428	down
DTZ79_04g04730	78	76	69	0	0	0	3.72	2.87	3.23	0	0	0	3.08521e-05	-9.34115	down
DTZ79_04g04760	64	163	79	0	0	0	1.5	3.04	1.81	0	0	0	1.49886e-05	-9.66208	down
DTZ79_04g04990	527	680	427	65	104	90	16.37	16.75	12.87	2.18	3.29	2.85	1.94607e-23	-2.56557	down
DTZ79_04g05030	1530	3392	1135	670	951	671	8.34	14.71	6	3.93	5.28	3.81	0.00237801	-1.24808	down
DTZ79_04g05220	56	89	80	0	0	0	2.63	3.3	3.63	0	0	0	3.13795e-05	-9.33246	down
DTZ79_04g05460	67	88	107	32	34	43	3.24	3.38	5.02	1.71	1.7	2.1	0.000717389	-1.1754	down
DTZ79_04g05620	164	107	304	55	17	68	4.68	2.43	8.42	1.7	0.5	1.98	0.00539646	-1.93882	down
DTZ79_04g05840	0	0	0	70	90	129	0	0	0	3.85	4.58	6.54	1.06944e-05	9.80018	up
DTZ79_04g05980	35	43	24	7	10	8	1.73	1.67	1.14	0.41	0.49	0.41	7.46566e-05	-1.92307	down
DTZ79_04g06000	126	152	101	36	44	34	3.26	3.11	2.53	1.01	1.17	0.91	7.63941e-08	-1.63217	down
DTZ79_04g06010	371	567	401	19	13	22	13.3	16.11	13.95	0.76	0.48	0.83	2.01197e-41	-4.50372	down
DTZ79_04g06070	127	112	116	34	66	71	5.17	3.64	4.62	1.51	2.73	2.95	0.00445988	-1.00667	down
DTZ79_04g06090	58	81	123	0	0	0	2.2	2.43	4.52	0	0	0	2.17982e-05	-9.51787	down
DTZ79_04g06100	92	73	80	3	0	1	2.34	1.49	1.99	0.1	0	0.03	4.50232e-12	-5.75755	down
DTZ79_04g06130	46	25	39	0	0	0	2.3	1.01	1.92	0	0	0	0.000242808	-8.45749	down
DTZ79_04g06230	91	92	141	24	8	51	2.86	2.29	4.29	0.81	0.28	1.64	0.00595036	-1.86822	down
DTZ79_04g06320	160	206	103	0	2	1	3.18	3.26	1.99	0	0.04	0.02	4.61054e-15	-7.05778	down
DTZ79_04g06380	32	35	60	0	0	0	4.41	3.79	7.94	0	0	0	0.000170746	-8.61761	down
DTZ79_04g06580	330	259	348	0	0	0	19.68	12.21	20.14	0	0	0	1.61972e-07	-11.165	down
DTZ79_04g06630	184	231	233	0	0	0	7.51	7.46	9.22	0	0	0	7.44225e-07	-10.6855	down
DTZ79_04g06640	38	68	52	0	0	0	6.63	9.26	8.84	0	0	0	9.03211e-05	-8.87809	down
DTZ79_04g06650	394	245	399	0	0	0	30.01	14.82	29.65	0	0	0	1.1114e-07	-11.2927	down
DTZ79_04g06910	40	51	25	0	0	0	1.06	1.07	0.65	0	0	0	0.000217703	-8.48628	down
DTZ79_04g07490	138	188	70	0	0	0	3.81	4.12	1.88	0	0	0	6.40951e-06	-10.006	down
DTZ79_04g07940	45	64	67	1	2	5	2.1	2.39	3.06	0.06	0.1	0.26	3.13072e-11	-4.33552	down
DTZ79_04g08120	65	131	61	4	2	0	1.91	3.06	1.73	0.15	0.08	0	7.65012e-12	-5.19086	down
DTZ79_04g08300	341	378	193	0	0	0	23.08	20.27	12.73	0	0	0	2.09816e-07	-11.094	down
DTZ79_04g08330	209	352	256	67	102	97	4.37	5.84	5.19	1.52	2.17	2.09	3.75385e-10	-1.51706	down
DTZ79_04g08560	23	38	20	3	13	6	6.7	8.64	5.77	0.99	3.63	1.45	0.00277843	-1.7824	down
DTZ79_04g08640	2	5	3	56	120	52	0.04	0.09	0.06	1.32	2.67	1.17	8.46128e-12	4.55456	up
DTZ79_04g08760	464	634	478	0	0	0	5.96	6.47	5.94	0	0	0	1.35116e-08	-11.8166	down
DTZ79_04g08780	86	73	128	14	11	4	2.92	1.96	4.19	0.54	0.4	0.15	1.57284e-07	-3.18606	down
DTZ79_04g08860	222	239	252	0	0	0	10.6	9.02	11.7	0	0	0	4.95483e-07	-10.8133	down
DTZ79_04g09130	89	127	62	0	7	0	1.51	1.72	1.02	0	0.13	0	2.70528e-08	-5.15395	down
DTZ79_04g09150	61	79	27	0	0	0	6.61	6.84	2.95	0	0	0	9.17214e-05	-8.91575	down
DTZ79_04g09190	133	130	120	192	477	356	2.69	2.09	2.35	4.18	9.79	7.39	4.97537e-05	1.45515	up
DTZ79_04g09230	87	160	70	0	0	0	5.15	7.47	4.01	0	0	0	1.25572e-05	-9.72511	down
DTZ79_04g09320	243	256	388	0	0	0	43.84	36.32	68.85	0	0	0	2.19753e-07	-11.0805	down
DTZ79_04g09340	56	81	75	9	24	12	2.07	2.36	2.71	0.38	0.92	0.46	6.01106e-07	-2.15221	down
DTZ79_04g09370	73	155	113	0	0	0	1.61	2.7	2.4	0	0	0	9.31481e-06	-9.8314	down
DTZ79_04g09400	303	374	220	0	0	0	7.12	6.98	5.01	0	0	0	2.06133e-07	-11.0826	down
DTZ79_04g09460	23	32	29	0	0	0	1.87	2.06	2.32	0	0	0	0.000460651	-8.10034	down
DTZ79_04g09570	239	483	285	0	0	21	45.08	71.4	52.74	0	0.05	3.58	5.24937e-05	-5.29607	down
DTZ79_04g09990	176	265	168	0	5	0	5.21	6.22	4.84	0	0.17	0	1.31772e-19	-6.75009	down
DTZ79_04g10190	142	198	235	0	0	0	4.74	5.26	7.62	0	0	0	1.29807e-06	-10.5221	down
DTZ79_04g10430	71	63	45	0	0	0	2.86	2.01	1.76	0	0	0	6.22825e-05	-9.05628	down
DTZ79_05g00110	155	189	193	3	6	0	6.04	5.83	7.29	0.17	0.26	0	2.1904e-21	-5.76658	down
DTZ79_05g00190	734	1289	1199	86	58	70	15.26	21.27	24.15	1.94	1.23	1.51	2.85781e-25	-3.7629	down
DTZ79_05g00380	246	418	284	88	139	80	11.34	15.29	12.74	4.42	6.51	3.73	7.75486e-07	-1.5152	down
DTZ79_05g00660	31	41	32	0	2	0	1.83	1.94	1.85	0	0.13	0	2.64742e-07	-5.46245	down
DTZ79_05g00970	241	243	211	0	0	0	10.47	8.4	8.92	0	0	0	5.52833e-07	-10.7801	down
DTZ79_05g00980	23	30	45	0	0	0	4.49	4.69	8.74	0	0	0	0.000335257	-8.28824	down
DTZ79_05g01160	45	30	47	2	0	0	2.69	1.42	2.73	0.13	0	0	2.70725e-07	-5.67919	down
DTZ79_05g01510	84	91	118	0	0	18	3.42	2.94	4.65	0	0	0.77	0.00314783	-3.85426	down
DTZ79_05g01590	219	229	95	0	6	6	25	20.63	10.61	0	0.69	0.67	9.30461e-14	-5.38973	down
DTZ79_05g01650	201	337	150	2	3	4	8.21	10.89	5.94	0.13	0.13	0.2	6.37628e-23	-6.08416	down
DTZ79_05g01760	83	70	64	2	6	28	3.6	2.41	2.73	0.1	0.29	1.25	0.00169017	-2.54045	down
DTZ79_05g01780	29	29	29	3	2	7	1.1	0.87	1.06	0.12	0.08	0.27	9.82437e-06	-2.75699	down
DTZ79_05g01850	29	47	26	3	18	12	0.5	0.65	0.44	0.07	0.31	0.23	0.00834863	-1.54853	down
DTZ79_05g01860	222	248	384	0	0	0	10.8	9.56	18.13	0	0	0	2.65897e-07	-11.0274	down
DTZ79_05g01990	32	39	39	16	9	17	0.85	0.83	1.02	0.47	0.25	0.47	0.00511022	-1.27694	down
DTZ79_05g02020	2	5	2	19	35	85	6.6	12.15	6.8	81.53	99.09	149.3	1.0472e-06	3.97005	up
DTZ79_05g02180	18	14	25	35	51	37	0.78	0.49	1.03	1.59	2.16	1.58	0.00870546	1.16495	up
DTZ79_05g02190	27	25	6	94	161	24	1.22	0.89	0.26	4.58	7.33	1.09	0.00468119	2.32209	up
DTZ79_05g02260	25	34	31	0	0	0	1.41	1.51	1.66	0	0	0	0.000389655	-8.1882	down
DTZ79_05g02270	156	207	136	0	0	0	6.44	6.79	5.49	0	0	0	2.1807e-06	-10.3419	down
DTZ79_05g02310	235	156	265	0	0	0	12.43	6.57	13.62	0	0	0	7.78355e-07	-10.707	down
DTZ79_05g02330	52	47	65	2	3	0	1.04	0.75	1.26	0.06	0.06	0	6.0667e-10	-4.89569	down
DTZ79_05g02470	55	44	47	6	17	0	2.67	1.69	2.22	0.32	0.86	0	0.00582306	-2.57427	down
DTZ79_05g02510	147	169	85	13	23	12	12.58	11.49	7.09	1.26	2	1.02	6.71469e-11	-2.96074	down
DTZ79_05g02520	39	81	24	0	0	0	6.31	10.32	3.81	0	0	0	0.000149182	-8.69663	down
DTZ79_05g02590	64	68	90	6	11	8	1.22	1.02	1.66	0.14	0.22	0.17	7.96451e-11	-3.07013	down
DTZ79_05g02670	351	265	355	6	9	1	16.14	9.66	15.86	0.33	0.42	0.09	1.70143e-21	-5.81305	down
DTZ79_05g02830	203	295	88	2	3	8	11.84	13.67	5.03	0.14	0.19	0.5	1.48428e-14	-5.3306	down
DTZ79_05g02920	181	215	161	0	0	0	40.22	37.45	35.15	0	0	0	1.37095e-06	-10.4909	down
DTZ79_05g03040	309	359	303	0	0	0	7.41	6.83	7.04	0	0	0	1.29585e-07	-11.2043	down
DTZ79_05g03220	28	46	39	0	0	0	4.22	5.43	5.73	0	0	0	0.000221386	-8.46364	down
DTZ79_05g03290	71	73	83	0	3	0	3.22	2.61	3.64	0	0.17	0	2.4925e-11	-6.06004	down
DTZ79_05g03350	29	40	30	0	0	0	1.22	1.3	1.19	0	0	0	0.000306167	-8.30446	down
DTZ79_05g03390	31	61	26	5	20	4	2.72	4.23	2.22	0.48	1.75	0.34	0.00573932	-1.90831	down
DTZ79_05g03660	628	667	844	0	0	0	14.16	11.96	18.48	0	0	0	2.974e-09	-12.2171	down
DTZ79_05g03800	61	79	52	0	4	7	5.24	5.38	4.38	0	0.34	0.6	2.09916e-10	-4.01975	down
DTZ79_05g03870	38	59	59	6	20	4	1.31	1.63	1.97	0.22	0.7	0.17	0.000215198	-2.29042	down
DTZ79_05g04030	42	64	47	2	11	4	0.73	0.9	0.8	0.05	0.2	0.08	7.34463e-08	-3.07129	down
DTZ79_05g04070	33	47	31	0	0	0	1.25	1.4	1.13	0	0	0	0.00023042	-8.44292	down
DTZ79_05g04080	117	162	163	0	0	0	6.17	6.78	8.35	0	0	0	3.41697e-06	-10.1938	down
DTZ79_05g04330	65	58	74	199	140	225	3.17	2.24	3.51	10.57	6.89	11.03	3.14276e-05	1.60207	up
DTZ79_05g04550	79	123	99	7	3	6	1.74	2.14	2.1	0.18	0.08	0.15	5.1699e-17	-4.09546	down
DTZ79_05g04790	80	77	70	14	20	20	18.52	13.99	16.07	3.77	4.55	4.04	3.54654e-08	-1.99418	down
DTZ79_05g04830	0	0	0	32	27	33	0	0	0	3.22	2.53	2.95	0.000242604	8.3859	up
DTZ79_05g04850	54	41	65	0	0	12	4.02	2.4	4.68	0	0	0.92	0.00330143	-3.60988	down
DTZ79_05g04860	493	879	336	1	0	0	23.73	33.55	15.73	0.09	0	0	4.03083e-15	-10.12	down
DTZ79_05g04930	33	34	30	0	0	1	2.89	2.4	2.57	0	0	0.09	3.94225e-06	-6.21611	down
DTZ79_05g04940	227	327	335	0	0	1	13.89	15.83	19.88	0	0	0.07	3.31297e-13	-9.28614	down
DTZ79_05g04980	78	50	83	0	0	0	2.78	1.41	2.86	0	0	0	3.92075e-05	-9.27492	down
DTZ79_05g05120	112	160	49	1	4	0	7.45	8.48	3.23	0.12	0.31	0	5.36766e-11	-5.79343	down
DTZ79_05g05130	226	274	174	0	3	0	5.74	5.51	4.28	0	0.08	0	4.71585e-18	-7.58589	down
DTZ79_05g05540	101	126	66	0	1	5	3.14	3.08	1.99	0	0.03	0.17	7.21228e-13	-5.4548	down
DTZ79_05g05580	57	30	66	0	0	0	2.73	1.16	3.07	0	0	0	0.000104872	-8.86517	down
DTZ79_05g05800	53	83	23	0	0	0	3.64	4.46	1.57	0	0	0	0.000113823	-8.83013	down
DTZ79_05g05850	191	127	213	7	1	5	16.72	8.79	18.16	0.73	0.1	0.48	1.06782e-14	-5.21136	down
DTZ79_05g06130	453	518	405	15	10	5	4.14	3.76	3.59	0.15	0.1	0.06	9.25906e-33	-5.3772	down
DTZ79_05g06150	50	82	74	0	0	0	1.55	2.01	2.22	0	0	0	4.12846e-05	-9.21906	down
DTZ79_05g06200	56	44	38	2	15	14	1.79	1.1	1.18	0.1	0.5	0.45	0.000766039	-2.12345	down
DTZ79_05g06350	46	87	71	9	6	5	0.63	0.95	0.94	0.14	0.08	0.07	1.94646e-10	-3.20241	down
DTZ79_05g06500	77	37	50	0	0	0	4.94	1.9	3.13	0	0	0	8.50442e-05	-8.95643	down
DTZ79_05g06540	62	93	52	0	0	0	0.86	1.02	0.7	0	0	0	4.17998e-05	-9.21638	down
DTZ79_05g06550	40	56	36	2	0	0	0.82	0.9	0.72	0.04	0	0	4.04459e-08	-5.76771	down
DTZ79_05g06580	83	118	109	13	15	31	2.14	2.42	2.73	0.36	0.4	0.83	3.01782e-08	-2.30029	down
DTZ79_05g06610	67	64	44	0	0	0	3.03	2.29	1.92	0	0	0	6.61766e-05	-9.02598	down
DTZ79_05g06700	229	206	324	0	0	0	46.6	32.92	64.89	0	0	0	4.19961e-07	-10.8877	down
DTZ79_05g06730	150	149	110	49	48	76	7.94	6.25	5.68	2.85	2.58	3.99	0.000728618	-1.15666	down
DTZ79_05g06890	180	246	207	0	0	0	5.71	6.17	6.36	0	0	0	8.18278e-07	-10.6517	down
DTZ79_05g06910	79	114	83	0	0	0	2.6	2.95	2.65	0	0	0	1.63232e-05	-9.59334	down
DTZ79_05g06950	164	260	139	0	0	0	5.43	6.82	4.45	0	0	0	1.48817e-06	-10.4741	down
DTZ79_05g07010	35	77	99	0	0	0	0.9	1.59	2.47	0	0	0	4.65064e-05	-9.21602	down
DTZ79_05g07070	75	121	149	6	4	0	1.19	1.52	2.29	0.11	0.07	0.01	9.92648e-12	-4.91903	down
DTZ79_05g07150	32	40	41	0	0	0	3.71	3.61	4.59	0	0	0	0.000214424	-8.47822	down
DTZ79_05g07270	66	90	72	0	0	0	6.21	6.69	6.62	0	0	0	2.91278e-05	-9.35717	down
DTZ79_05g07370	687	552	1007	0	0	0	25.05	15.96	35.65	0	0	0	2.728e-09	-12.2724	down
DTZ79_05g07450	84	105	65	0	0	0	4.57	4.53	3.43	0	0	0	2.17284e-05	-9.48635	down
DTZ79_05g07520	274	414	278	6	0	3	4.12	4.94	4.06	0.11	0	0.05	1.53171e-27	-6.55527	down
DTZ79_05g07570	268	340	358	0	0	0	8.66	8.71	11.2	0	0	0	1.37408e-07	-11.1934	down
DTZ79_05g07640	44	31	63	0	0	0	2.08	1.18	2.92	0	0	0	0.000136224	-8.7328	down
DTZ79_05g07920	33	56	32	0	0	0	1.61	2.14	1.53	0	0	0	0.000191208	-8.53654	down
DTZ79_05g08020	128	154	106	0	0	0	6.25	6	5.05	0	0	0	5.36271e-06	-10.0282	down
DTZ79_05g08060	90	141	68	31	63	40	2.88	3.58	2.11	1.07	2.04	1.3	0.0057772	-1.05707	down
DTZ79_05g08160	215	327	201	0	0	0	4.19	5.05	3.79	0	0	0	4.55839e-07	-10.8382	down
DTZ79_05g08280	52	112	55	0	0	0	2.67	4.57	2.78	0	0	0	3.92193e-05	-9.25679	down
DTZ79_05g08410	30	39	48	4	3	11	2.25	2.29	3.53	0.4	0.27	0.81	1.92809e-05	-2.60046	down
DTZ79_05g08590	111	127	105	18	58	34	1.58	1.44	1.45	0.28	0.85	0.5	0.000145409	-1.58576	down
DTZ79_05g08650	34	49	59	0	0	0	1.56	1.76	2.6	0	0	0	0.000121589	-8.75492	down
DTZ79_05g08690	100	189	115	0	0	2	4.7	7.06	5.26	0	0	0.13	8.18306e-13	-7.3482	down
DTZ79_05g08800	118	188	127	0	0	0	25.19	31.61	26.88	0	0	0	3.79226e-06	-10.1546	down
DTZ79_05g08860	83	107	62	1	7	0	5.24	5.3	3.77	0.11	0.47	0	2.96555e-10	-4.83916	down
DTZ79_05g09030	50	29	20	0	0	0	1.7	0.79	0.66	0	0	0	0.000344619	-8.30538	down
DTZ79_05g09190	107	158	135	35	53	55	8.48	9.93	10.42	3.03	4.21	4.25	2.17164e-07	-1.39269	down
DTZ79_05g09410	34	42	67	2	0	0	0.71	0.68	1.33	0.05	0	0	9.45737e-08	-5.87806	down
DTZ79_05g09440	237	389	272	0	0	0	5.32	6.92	5.91	0	0	0	2.00177e-07	-11.0812	down
DTZ79_05g09500	127	164	174	5	5	0	5.23	5.35	6.94	0.23	0.22	0	8.09419e-19	-5.39245	down
DTZ79_05g09540	30	97	45	0	0	0	0.89	2.28	1.3	0	0	0	9.12791e-05	-8.91477	down
DTZ79_05g09700	19	4	22	53	75	42	1.8	0.32	2	5.23	6.75	3.67	0.00603929	1.90874	up
DTZ79_05g09730	253	159	178	0	0	0	6.34	3.16	4.32	0	0	0	1.17166e-06	-10.574	down
DTZ79_05g09750	39	89	26	4	15	7	2.18	3.89	1.4	0.25	0.84	0.39	0.000182691	-2.42591	down
DTZ79_05g09780	35	84	87	0	0	0	4.05	7.64	9.73	0	0	0	4.86777e-05	-9.1844	down
DTZ79_05g09840	106	120	166	0	3	0	2.3	2.07	3.5	0	0.07	0	1.1582e-13	-6.83151	down
DTZ79_05g10040	27	35	62	0	0	0	1.05	1.08	2.36	0	0	0	0.000190773	-8.57572	down
DTZ79_05g10100	1147	1304	894	7	0	10	29.73	26.84	22.48	0.2	0	0.29	1.24866e-27	-7.41971	down
DTZ79_05g10130	100	141	106	0	0	0	3.24	3.61	3.35	0	0	0	7.72009e-06	-9.8849	down
DTZ79_05g10140	41	92	44	19	24	22	1.35	2.4	1.41	0.7	0.8	0.74	0.00139391	-1.30682	down
DTZ79_05g10170	181	265	169	0	0	1	2.46	2.86	2.22	0	0	0.02	7.65729e-12	-8.76418	down
DTZ79_05g10250	103	116	135	0	0	0	4.15	3.71	5.27	0	0	0	7.23772e-06	-9.92111	down
DTZ79_05g10340	82	125	96	2	0	0	4.98	5.99	5.67	0.13	0	0	7.08326e-12	-6.95197	down
DTZ79_05g10350	102	196	49	16	44	22	10.93	16.5	5.11	1.92	4.69	2.31	0.000846852	-1.95272	down
DTZ79_05g10400	102	114	202	0	0	0	1.37	1.22	2.63	0	0	0	4.76371e-06	-10.1134	down
DTZ79_05g10430	34	41	33	1	1	0	0.73	0.7	0.68	0.02	0.03	0	1.56738e-07	-5.51096	down
DTZ79_05g10570	79	74	83	0	0	0	6.14	4.54	6.31	0	0	0	2.60252e-05	-9.41524	down
DTZ79_05g10660	32	68	23	1	0	0	2.54	4.24	1.76	0.09	0	0	2.83958e-06	-6.44734	down
DTZ79_05g10750	63	63	57	5	6	6	1.73	1.36	1.52	0.15	0.18	0.17	8.8899e-12	-3.33161	down
DTZ79_05g11250	42	43	36	0	0	0	2.06	1.65	1.71	0	0	0	0.000177533	-8.56824	down
DTZ79_05g11300	63	37	45	0	0	0	10.55	4.91	7.38	0	0	0	0.000114575	-8.80379	down
DTZ79_05g11400	135	119	33	0	0	0	1.8	1.26	0.43	0	0	0	2.20555e-05	-9.58199	down
DTZ79_05g11410	116	200	160	1	1	0	1.84	2.53	2.47	0.02	0.02	0	5.50465e-14	-7.59103	down
DTZ79_05g11450	111	80	29	0	0	0	8.58	4.9	2.24	0	0	0	4.56497e-05	-9.26875	down
DTZ79_05g11490	46	78	80	0	0	0	2.54	3.4	4.28	0	0	0	4.38012e-05	-9.20268	down
DTZ79_05g11530	686	804	811	0	0	0	24.49	22.79	28.13	0	0	0	1.87158e-09	-12.3137	down
DTZ79_05g11670	34	28	32	0	0	0	6.73	4.38	6.19	0	0	0	0.000345767	-8.25838	down
DTZ79_05g12000	49	79	63	0	0	0	3.86	4.91	4.83	0	0.08	0	5.10314e-05	-9.12452	down
DTZ79_05g12150	31	44	49	0	0	0	1.72	1.92	2.59	0	0	0	0.000172465	-8.58743	down
DTZ79_05g12240	34	40	40	0	0	0	1.78	1.66	2.02	0	0	0	0.000207934	-8.49181	down
DTZ79_05g12250	59	39	85	1	0	0	1.88	1.01	2.65	0.04	0	0	2.35727e-07	-7.08808	down
DTZ79_05g12310	390	436	430	16	25	24	19.76	17.54	21.19	0.91	1.3	1.22	6.6324e-45	-4.18996	down
DTZ79_05g12680	188	236	238	5	8	3	1.8	1.79	2.21	0.05	0.08	0.04	5.81923e-29	-5.25856	down
DTZ79_05g12880	71	97	42	0	3	6	1.73	1.89	1.01	0	0.09	0.16	1.40393e-09	-4.41258	down
DTZ79_06g00220	37	62	44	0	0	0	2.19	2.92	2.53	0	0	0	0.000117877	-8.75551	down
DTZ79_06g00270	18	33	1	176	398	123	0.33	0.48	0.02	3.44	7.34	2.29	2.0878e-05	3.8078	up
DTZ79_06g00400	37	62	46	2	0	3	2.39	3.11	2.88	0.2	0	0.2	7.00767e-10	-4.68027	down
DTZ79_06g00480	264	318	250	0	0	0	5.74	5.48	5.26	0	0	0	2.58307e-07	-11.0038	down
DTZ79_06g00670	173	250	155	30	47	37	2.85	3.27	2.48	0.54	0.79	0.64	8.74648e-15	-2.2393	down
DTZ79_06g00890	135	118	93	1	0	0	20.24	13.89	13.73	0.17	0	0	1.1598e-09	-7.9785	down
DTZ79_06g01010	177	264	177	0	0	4	12.12	14.3	11.84	0	0	0.27	1.34481e-19	-7.06989	down
DTZ79_06g01190	344	473	418	194	163	203	14.99	16.36	17.71	9.15	7.18	8.91	5.8208e-05	-1.02687	down
DTZ79_06g01290	155	139	194	13	13	17	3.46	2.46	4.18	0.31	0.31	0.41	1.91104e-16	-3.42479	down
DTZ79_06g01560	77	110	69	24	23	18	2.04	2.31	1.77	0.68	0.63	0.51	2.08867e-07	-1.85514	down
DTZ79_06g01570	241	206	270	2	1	0	13.22	8.97	14.42	0.13	0.07	0	4.70787e-18	-7.68207	down
DTZ79_06g01620	193	296	134	362	361	507	4.57	5.56	3.08	9.23	8.66	12.28	0.00114327	1.09982	up
DTZ79_06g01790	187	111	242	0	0	3	5.99	2.82	7.5	0	0	0.11	2.35624e-13	-7.29353	down
DTZ79_06g01970	175	168	196	0	0	0	3.97	3.03	4.31	0	0	0	1.55458e-06	-10.4595	down
DTZ79_06g01980	43	48	41	2	1	11	0.91	0.8	0.85	0.05	0.03	0.25	2.95358e-05	-3.12956	down
DTZ79_06g02060	100	139	96	0	0	0	5.06	5.56	4.73	0	0	0	8.76878e-06	-9.83797	down
DTZ79_06g02170	160	193	133	0	0	0	2.38	2.27	1.92	0	0	0	2.38005e-06	-10.3135	down
DTZ79_06g02200	289	349	181	69	134	55	9.57	9.19	5.82	2.47	4.5	1.85	0.000353156	-1.57416	down
DTZ79_06g02220	21	49	29	0	0	0	2.04	3.73	2.74	0	0	0	0.000344544	-8.26448	down
DTZ79_06g02240	56	51	56	4	1	2	4.57	3.3	4.45	0.39	0.11	0.18	1.45069e-10	-4.40407	down
DTZ79_06g02340	21	40	44	0	1	0	0.37	0.56	0.76	0	0.02	0	4.21174e-06	-6.29901	down
DTZ79_06g02440	132	118	144	0	0	0	26.98	18.95	28.84	0	0	0	5.04723e-06	-10.0634	down
DTZ79_06g02540	576	657	901	2	2	5	17.52	15.86	26.57	0.07	0.07	0.18	4.59003e-37	-7.7524	down
DTZ79_06g02590	167	266	172	32	48	35	3.3	4.17	3.3	0.69	0.97	0.71	1.45686e-15	-2.28556	down
DTZ79_06g02600	83	73	36	0	0	0	4.63	3.22	1.97	0	0	0	5.69439e-05	-9.12254	down
DTZ79_06g02630	30	46	28	2	13	4	1.7	2.06	1.54	0.12	0.74	0.23	0.000248016	-2.36117	down
DTZ79_06g02660	100	145	97	0	0	0	2.6	3.01	2.45	0	0	0	8.28152e-06	-9.86083	down
DTZ79_06g02670	105	184	89	10	41	35	3.76	5.24	3.12	0.39	1.49	1.28	5.68807e-05	-2.04879	down
DTZ79_06g02680	51	31	60	0	0	0	1.95	0.94	2.23	0	0	0	0.000124561	-8.7738	down
DTZ79_06g02820	112	105	95	0	0	0	7.34	5.47	6.06	0	0	0	1.08233e-05	-9.76565	down
DTZ79_06g03130	61	44	41	1	0	0	3.43	1.98	2.26	0.06	0	0	5.03146e-07	-6.78099	down
DTZ79_06g03200	62	129	52	1	3	2	1.58	2.62	1.29	0.03	0.08	0.05	5.47672e-12	-5.14553	down
DTZ79_06g03380	419	581	512	17	11	23	7.63	8.41	9.05	0.34	0.2	0.44	2.68336e-41	-4.77192	down
DTZ79_06g03510	38	65	30	1	0	0	4.09	5.5	3.24	0.12	0	0	9.74649e-07	-6.5959	down
DTZ79_06g03520	48	68	94	0	0	0	1.97	2.22	3.73	0	0	0	4.12527e-05	-9.24291	down
DTZ79_06g03560	23	35	23	7	6	10	0.7	0.83	0.68	0.23	0.2	0.31	0.000640097	-1.69877	down
DTZ79_06g03580	109	155	248	11	0	0	3.45	3.89	7.62	0.38	0	0	4.34583e-05	-5.08454	down
DTZ79_06g03730	38	54	33	0	9	1	1.36	1.53	1.15	0	0.34	0.07	6.83447e-05	-3.53847	down
DTZ79_06g03980	6	5	3	62	119	80	0.28	0.19	0.15	3.2	5.65	3.8	3.37197e-15	4.26095	up
DTZ79_06g04240	79	121	105	0	0	0	6.23	7.46	7.98	0	0	0	1.19686e-05	-9.71894	down
DTZ79_06g04550	131	197	168	2	16	15	4.49	5.35	5.57	0.09	0.57	0.54	5.62134e-13	-3.83239	down
DTZ79_06g04800	25	30	25	0	0	0	0.57	0.54	0.55	0	0	0.02	0.000510699	-8.04371	down
DTZ79_06g04880	34	103	27	1	1	3	1.8	4.24	1.37	0.06	0.06	0.17	9.72279e-08	-4.77893	down
DTZ79_06g04970	65	115	105	0	0	0	1.2	1.68	1.87	0	0	0	1.5671e-05	-9.6221	down
DTZ79_06g04990	27	64	29	0	3	0	0.53	0.98	0.55	0.02	0.07	0	3.15249e-07	-5.08256	down
DTZ79_06g05140	47	54	60	0	0	0	1.82	1.65	2.24	0	0	0	8.10707e-05	-8.9267	down
DTZ79_06g05290	135	142	136	0	0	0	7.6	6.34	7.46	0	0	0	4.1825e-06	-10.12	down
DTZ79_06g05340	352	798	297	1	0	0	13.24	23.77	10.85	0.07	0	0	3.01278e-14	-9.86843	down
DTZ79_06g05500	23	26	43	3	13	6	1.44	1.29	2.6	0.24	0.84	0.39	0.00172111	-2.00893	down
DTZ79_06g05510	210	192	152	0	0	0	9.16	6.65	6.43	0	0	0	1.4356e-06	-10.4883	down
DTZ79_06g05540	92	123	79	0	0	0	4.19	4.42	3.48	0	0	0	1.35844e-05	-9.67097	down
DTZ79_06g05550	358	350	316	0	0	0	10.46	8.12	8.95	0	0	0	1.03371e-07	-11.2762	down
DTZ79_06g05660	27	46	38	2	0	0	1.15	1.52	1.55	0.1	0	0.02	2.1037e-07	-5.51551	down
DTZ79_06g05670	138	207	137	39	80	92	5.42	6.42	5.2	1.68	3.16	3.63	0.00107357	-1.1106	down
DTZ79_06g05690	71	59	113	0	0	0	7.13	4.72	11.06	0	0	0	2.67354e-05	-9.44079	down
DTZ79_06g05720	33	71	59	0	0	0	9.31	15.54	16.4	0	0	0	8.78869e-05	-8.90304	down
DTZ79_06g05750	39	62	24	1	0	0	1.51	1.88	0.9	0.04	0	0	1.86983e-06	-6.49951	down
DTZ79_06g05780	35	44	29	2	2	0	2.59	2.57	2.09	0.16	0.16	0	3.81777e-08	-4.57712	down
DTZ79_06g06190	103	142	64	3	12	5	3.38	3.7	2.05	0.11	0.4	0.17	2.11172e-11	-3.8381	down
DTZ79_06g06220	902	766	775	0	0	0	96.64	64.79	81.06	0	0	0	1.42096e-09	-12.3955	down
DTZ79_06g06240	42	80	71	0	0	0	0.81	1.21	1.32	0	0	0	5.23193e-05	-9.12547	down
DTZ79_06g06250	77	114	97	3	2	2	2.48	2.89	3.01	0.12	0.1	0.07	9.76687e-17	-5.21158	down
DTZ79_06g06480	100	110	75	0	0	1	3.77	3.31	2.77	0	0	0.06	4.02439e-09	-7.70852	down
DTZ79_06g06670	59	117	68	0	0	0	8.04	12.49	8.97	0	0	0	2.66382e-05	-9.40832	down
DTZ79_06g06760	1004	1609	1775	0	0	0	53.54	67.97	91.97	0	0	0	5.76659e-11	-13.1214	down
DTZ79_06g06950	23	34	20	0	0	0	3.33	3.9	2.81	0	0	0	0.000584263	-7.97707	down
DTZ79_06g07010	118	155	106	0	12	4	5.85	6.08	5.13	0	0.62	0.22	3.92042e-10	-4.47779	down
DTZ79_06g07040	122	124	210	18	27	37	3.72	3	6.19	0.62	0.86	1.16	8.94767e-08	-2.41543	down
DTZ79_06g07060	131	188	143	10	22	23	3.6	4.09	3.81	0.31	0.63	0.67	2.98456e-18	-2.97932	down
DTZ79_06g07260	51	145	95	0	0	0	2.25	5.08	4.08	0	0	0	1.76578e-05	-9.60083	down
DTZ79_06g07520	273	237	150	0	0	0	11.27	7.77	6.03	0	0	0	7.8048e-07	-10.6974	down
DTZ79_06g07590	77	106	60	7	8	3	2.75	2.99	2.08	0.29	0.31	0.11	2.005e-12	-3.62001	down
DTZ79_06g07740	158	336	83	0	4	2	8.14	13.73	4.16	0	0.21	0.1	7.26477e-14	-6.36135	down
DTZ79_06g07910	205	246	230	10	13	23	3.49	3.32	3.8	0.19	0.24	0.4	3.98331e-25	-3.79948	down
DTZ79_06g07990	41	42	24	0	1	0	2.31	1.89	1.35	0	0.06	0	3.28778e-06	-6.34137	down
DTZ79_06g08140	78	145	114	0	0	0	1.61	2.37	2.27	0	0.02	0	9.17863e-06	-9.82947	down
DTZ79_06g08150	79	125	64	0	0	0	3.39	4.25	2.69	0	0	0	1.96803e-05	-9.53343	down
DTZ79_06g08340	20	31	30	6	5	2	2.29	2.78	3.26	0.75	0.55	0.21	4.40068e-05	-2.503	down
DTZ79_06g08520	207	216	263	0	0	0	8.47	7.01	10.43	0	0	0	5.9724e-07	-10.7625	down
DTZ79_06g08550	114	87	80	0	0	0	18.4	11.09	12.72	0	0	0	1.57511e-05	-9.63358	down
DTZ79_06g08690	67	91	70	0	1	0	1.81	1.94	1.82	0	0.03	0	1.5474e-08	-7.39582	down
DTZ79_06g08810	25	49	24	1	1	0	0.82	1.25	0.74	0.03	0.03	0	8.55427e-07	-5.32836	down
DTZ79_06g08850	36	67	33	3	2	0	0.97	1.45	0.86	0.09	0.05	0	1.19302e-08	-4.555	down
DTZ79_06g08930	190	249	204	50	68	64	20.88	21.66	21.9	6.06	7.44	6.69	9.64389e-15	-1.72868	down
DTZ79_06g09230	48	96	74	0	0	0	1.9	3.01	2.83	0	0	0	3.6746e-05	-9.27415	down
DTZ79_06g09310	8	16	13	33	26	61	1.29	2.02	2.01	5.82	4.11	8.91	0.000739743	1.79594	up
DTZ79_06g09360	166	280	182	83	47	51	11.32	15.15	12.11	6.15	3.23	3.45	8.8516e-05	-1.62545	down
DTZ79_06g09370	54	84	66	0	0	0	3.98	4.85	4.74	0	0	0	4.16735e-05	-9.20953	down
DTZ79_06g09390	122	223	141	0	1	0	4.29	6.23	4.82	0	0.04	0	7.44234e-11	-8.42303	down
DTZ79_06g09440	77	87	58	0	0	0	4.1	3.68	3.04	0	0	0	3.23945e-05	-9.32252	down
DTZ79_06g09540	40	61	34	0	0	0	0.95	1.16	0.79	0	0	0	0.000141238	-8.6781	down
DTZ79_06g09560	39	50	103	12	5	25	1.62	1.64	4.09	0.55	0.24	1.03	0.00333456	-2.09168	down
DTZ79_06g09700	34	41	35	0	2	0	3.8	3.63	3.85	0	0.25	0	1.60708e-07	-5.54779	down
DTZ79_06g09840	23	43	33	0	0	0	0.67	0.98	0.91	0	0	0	0.000321341	-8.28797	down
DTZ79_06g09890	22	50	29	0	2	0	0.82	1.48	1.06	0	0.08	0	9.28611e-07	-5.38146	down
DTZ79_06g09910	41	38	32	0	0	0	7.89	5.73	5.97	0	0	0	0.000224994	-8.46121	down
DTZ79_06g09930	31	38	35	0	2	0	6.21	5.92	6.79	0	0.38	0	2.66575e-07	-5.46898	down
DTZ79_06g10270	98	175	114	1	0	2	3.69	5.21	4.14	0.04	0	0.08	9.79927e-15	-6.76875	down
DTZ79_06g10320	199	237	299	0	2	1	4.01	3.79	5.84	0	0.06	0.04	2.0747e-18	-7.72229	down
DTZ79_06g10430	39	96	101	0	0	0	1.32	2.57	3.3	0	0	0	3.3086e-05	-9.35224	down
DTZ79_06g10460	143	204	137	0	0	0	1.84	2.1	1.72	0	0	0	2.45066e-06	-10.3015	down
DTZ79_06g10600	146	139	223	0	0	0	7.76	5.89	11.57	0	0	0	2.1301e-06	-10.3744	down
DTZ79_06g10630	102	283	58	0	0	0	9.03	19.79	4.99	0	0	0	6.44133e-06	-10.0502	down
DTZ79_06g10710	85	108	92	29	16	13	6.52	6.56	6.92	2.48	1.23	1.05	4.08575e-06	-2.14778	down
DTZ79_06g10920	61	108	150	0	0	3	1.47	2.04	3.47	0	0	0.09	3.17004e-11	-6.50291	down
DTZ79_06g10940	106	87	106	0	0	0	7.17	4.63	6.92	0	0	0	1.25998e-05	-9.71589	down
DTZ79_06g11000	44	45	36	5	8	9	1.12	0.9	0.88	0.16	0.21	0.24	4.27785e-07	-2.41855	down
DTZ79_06g11120	489	718	443	0	0	0	3.96	4.62	3.47	0	0	0	1.17202e-08	-11.8611	down
DTZ79_06g11180	41	75	60	0	0	0	0.89	1.29	1.26	0	0	0	6.68804e-05	-9.01263	down
DTZ79_06g11500	136	156	82	7	11	21	7.16	6.51	4.21	0.43	0.6	1.12	1.89895e-10	-3.16798	down
DTZ79_06g11700	46	129	49	0	2	2	1.16	2.58	1.2	0	0.05	0.05	4.54123e-10	-5.56533	down
DTZ79_06g11730	83	156	98	7	4	11	5.59	8.36	6.45	0.57	0.28	0.73	5.6348e-15	-3.79096	down
DTZ79_06g11800	142	209	87	0	0	0	8.09	9.45	4.86	0	0	0	4.26453e-06	-10.14	down
DTZ79_06g11870	109	137	177	0	0	0	3.23	3.22	5.09	0	0	0	4.17941e-06	-10.137	down
DTZ79_06g11910	201	208	136	10	22	10	11.76	9.61	7.72	0.69	1.33	0.63	2.56903e-16	-3.61167	down
DTZ79_06g11960	37	64	53	0	0	0	3.01	4.09	4.15	0	0	0	9.63608e-05	-8.84913	down
DTZ79_06g12010	145	180	174	0	0	0	7.14	7.04	8.34	0	0	0	2.08897e-06	-10.3543	down
DTZ79_06g12110	21	37	35	8	0	7	0.58	0.82	0.95	0.24	0	0.2	0.0040101	-2.42676	down
DTZ79_06g12150	44	31	41	0	0	0	1.6	0.89	1.45	0	0	0	0.000203031	-8.52442	down
DTZ79_06g12220	127	175	134	33	65	65	3.47	3.81	3.56	0.98	1.81	1.82	5.86472e-06	-1.33988	down
DTZ79_06g12230	105	154	152	0	0	0	3.22	3.73	4.5	0	0	0	4.47316e-06	-10.0981	down
DTZ79_06g12250	4	1	7	47	49	55	0.18	0.04	0.31	2.3	2.23	2.49	3.17827e-09	3.68596	up
DTZ79_06g12260	113	59	140	0	0	0	19.58	8.06	23.81	0	0	0	1.30471e-05	-9.75784	down
DTZ79_06g12550	47	97	37	0	0	0	3.4	5.51	2.63	0	0	0	7.27288e-05	-9.0033	down
DTZ79_06g12630	586	912	314	0	0	0	18.94	23.41	9.87	0	0	0	1.10426e-08	-11.9266	down
DTZ79_06g12770	249	362	321	4	5	0	6.77	7.83	8.49	0.13	0.15	0	6.83334e-30	-6.54149	down
DTZ79_06g12890	30	35	23	0	0	0	0.77	0.71	0.58	0	0	0	0.000418935	-8.15725	down
DTZ79_06g12910	185	257	145	1	10	5	22.78	25.02	17.49	0.15	1.27	0.61	3.99241e-20	-5.08724	down
DTZ79_06g12960	123	121	103	1	0	8	4.81	3.76	3.91	0.05	0	0.35	8.20675e-11	-5.13477	down
DTZ79_06g13010	142	188	97	38	28	38	4.56	4.78	3.03	1.33	0.91	1.25	6.2938e-07	-1.90674	down
DTZ79_06g13030	133	152	205	5	4	7	2.84	2.58	4.24	0.12	0.11	0.16	1.71838e-20	-4.82852	down
DTZ79_06g13040	196	293	243	15	25	1	52.19	60.76	63.78	4.51	6.57	0.41	3.81476e-07	-3.99022	down
DTZ79_06g13060	395	445	255	0	0	0	17.84	15.94	11.19	0	0	0	8.72468e-08	-11.3365	down
DTZ79_06g13200	482	864	261	1	2	1	17.45	24.83	9.18	0.04	0.09	0.05	2.14484e-22	-8.36727	down
DTZ79_06g13300	87	139	86	0	1	0	2.62	3.31	2.52	0	0.04	0	2.04313e-09	-7.81561	down
DTZ79_06g13400	36	58	26	0	4	4	3.59	4.57	2.53	0	0.4	0.38	2.27678e-07	-3.77189	down
DTZ79_06g13490	689	851	765	13	18	11	14.64	14.36	15.77	0.31	0.4	0.25	7.30417e-70	-5.67673	down
DTZ79_06g13540	191	173	138	0	0	0	11.32	8.1	7.95	0	0	0	2.10811e-06	-10.3635	down
DTZ79_06g13620	276	557	490	0	0	0	5.48	8.77	9.42	0	0	0	3.9138e-08	-11.5589	down
DTZ79_06g13640	65	51	45	0	0	0	5.74	3.54	3.89	0	0.07	0	8.30366e-05	-8.93074	down
DTZ79_06g13810	280	310	404	0	0	0	70.22	60.77	99.76	0	0	0	1.26106e-07	-11.2303	down
DTZ79_06g13840	47	54	40	0	0	0	1.63	1.48	1.37	0	0	0	0.000118044	-8.75486	down
DTZ79_06g13860	29	39	26	0	0	0	1.01	1.08	0.89	0	0	0	0.000353886	-8.23658	down
DTZ79_06g13880	34	29	23	0	0	0	1.83	1.23	1.23	0	0	0	0.000442621	-8.13924	down
DTZ79_06g13980	150	144	134	0	1	2	6.33	4.8	5.47	0	0.05	0.09	1.78073e-15	-6.96066	down
DTZ79_06g14150	88	109	79	0	0	2	3.87	3.8	3.39	0	0	0.1	2.14077e-11	-6.84163	down
DTZ79_06g14220	133	181	167	26	34	8	4.26	4.61	5.2	0.9	1.1	0.26	5.87116e-07	-2.69448	down
DTZ79_06g14250	301	318	334	0	4	3	14.54	12.2	15.68	0	0.2	0.16	1.6943e-28	-6.96255	down
DTZ79_06g14310	45	48	55	0	1	6	2.43	2.04	2.89	0	0.1	0.35	3.18696e-08	-4.29096	down
DTZ79_06g14400	38	35	27	0	0	0	0.79	0.58	0.56	0	0	0	0.000299048	-8.32735	down
DTZ79_06g14410	104	125	108	0	0	0	3.72	3.53	3.74	0	0	0	8.30545e-06	-9.85747	down
DTZ79_06g14800	74	191	132	0	0	0	5.64	11.41	9.75	0	0	0	6.19542e-06	-10.0029	down
DTZ79_06g14940	37	38	24	4	0	0	5.34	4.39	3.48	0.73	0	0	5.43008e-06	-4.37784	down
DTZ79_06g15070	50	46	67	0	0	0	4.39	3.18	5.71	0	0	0	8.0504e-05	-8.94527	down
DTZ79_06g15100	68	145	108	32	61	40	4.41	7.41	6.82	2.29	3.99	2.54	0.00142836	-1.16353	down
DTZ79_06g15140	127	189	161	0	0	0	5.19	6.11	6.38	0	0	0	2.55681e-06	-10.2869	down
DTZ79_06g15270	71	47	71	0	0	0	9.02	4.69	8.76	0	0	0	5.33333e-05	-9.13768	down
DTZ79_06g15280	115	120	88	9	14	7	6.97	5.78	5.2	0.61	0.91	0.48	1.0481e-14	-3.33263	down
DTZ79_06g15300	58	50	38	0	0	0	3.15	2.17	1.99	0	0	0	0.000109936	-8.80263	down
DTZ79_06g15320	47	111	50	8	0	6	1.65	3.06	1.69	0.33	0	0.22	8.17005e-06	-3.62815	down
DTZ79_06g15520	61	86	69	0	0	0	1.62	1.82	1.78	0	0	0	3.44703e-05	-9.2874	down
DTZ79_06g15670	259	245	223	1	0	0	5.45	4.1	4.55	0.03	0	0	1.80079e-12	-9.01765	down
DTZ79_07g00050	203	243	215	0	0	0	11.6	11	11.93	0	0	0	6.7309e-07	-10.7132	down
DTZ79_07g00160	29	46	33	2	2	1	0.97	1.2	1.05	0.09	0.08	0.05	1.69546e-08	-4.26717	down
DTZ79_07g00570	671	1037	688	0	0	0	6.24	7.67	6.2	0	0	0	1.6462e-09	-12.3433	down
DTZ79_07g00640	861	740	756	1	4	4	20.05	13.68	17.07	0.03	0.1	0.11	1.57564e-41	-7.91648	down
DTZ79_07g00650	18	23	5	41	56	76	1.29	1.3	0.38	3.23	3.99	5.35	0.00032836	1.99468	up
DTZ79_07g00680	82	113	51	0	0	0	6.46	6.99	3.9	0	0	0	2.66317e-05	-9.42197	down
DTZ79_07g00740	22	45	40	0	0	0	1.41	2.23	2.41	0	0	0	0.000270711	-8.3795	down
DTZ79_07g00750	129	203	140	0	0	0	10.92	13.57	11.58	0	0	0	2.73257e-06	-10.2654	down
DTZ79_07g00850	345	416	408	0	0	0	13.29	12.74	15.29	0	0	0	5.59278e-08	-11.4417	down
DTZ79_07g01440	363	528	253	0	0	0	6.65	7.7	4.5	0	0.01	0	7.75259e-08	-11.372	down
DTZ79_07g01750	36	51	36	0	0	0	0.58	0.65	0.55	0	0	0	0.000173673	-8.5746	down
DTZ79_07g02070	34	54	25	0	0	0	4.09	5.09	2.92	0	0	0	0.00023831	-8.44192	down
DTZ79_07g02230	314	337	262	0	0	0	7.86	6.69	6.37	0	0	0	1.74615e-07	-11.1238	down
DTZ79_07g02320	127	146	194	20	6	17	4.79	4.37	7.11	0.84	0.24	0.66	2.46393e-09	-3.2977	down
DTZ79_07g02480	311	264	511	0	0	3	14.77	9.95	23.59	0	0	0.17	5.09937e-18	-8.27337	down
DTZ79_07g02510	86	93	104	0	0	0	2.67	2.3	3.16	0	0	0	1.47995e-05	-9.64047	down
DTZ79_07g02600	97	122	119	0	0	0	7.25	7.21	8.66	0	0	0	8.30731e-06	-9.85996	down
DTZ79_07g02660	51	47	41	0	0	1	3.46	2.51	2.71	0	0	0.07	5.02137e-07	-6.72102	down
DTZ79_07g02740	24	65	32	0	2	9	1.21	2.51	1.52	0	0.1	0.45	0.000195217	-3.29916	down
DTZ79_07g02830	267	367	192	0	0	0	6.57	7.16	4.58	0	0	0	3.09839e-07	-10.9657	down
DTZ79_07g02870	212	209	180	0	0	0	2.9	2.27	2.38	0	0	0	1.00481e-06	-10.595	down
DTZ79_07g02910	647	988	764	0	0	0	6.42	7.8	7.36	0	0	0	1.56963e-09	-12.3517	down
DTZ79_07g03090	65	67	84	0	0	0	2.19	1.79	2.77	0	0	0	3.4663e-05	-9.29935	down
DTZ79_07g03310	50	59	43	0	0	0	4.02	3.71	3.35	0	0	0	9.58898e-05	-8.84824	down
DTZ79_07g03430	196	185	195	0	0	0	14.68	11	14.26	0	0	0	1.18378e-06	-10.5448	down
DTZ79_07g03440	304	393	262	1	2	0	25.76	26.38	21.69	0.12	0.19	0	2.29283e-21	-8.08097	down
DTZ79_07g03500	216	222	190	0	0	0	13.68	11.12	11.71	0	0	0	8.37382e-07	-10.6504	down
DTZ79_07g03570	43	147	114	1	0	3	0.7	1.9	1.8	0.02	0	0.06	5.49933e-11	-5.98881	down
DTZ79_07g03610	29	61	41	0	0	0	1.87	3.06	2.5	0	0	0	0.000158787	-8.62777	down
DTZ79_07g04010	78	106	137	14	15	19	1.39	1.49	2.34	0.27	0.28	0.36	1.99467e-10	-2.64621	down
DTZ79_07g04030	38	65	40	6	14	3	3.15	4.29	3.29	0.55	1.17	0.31	1.2485e-05	-2.51435	down
DTZ79_07g04480	89	125	106	0	0	0	2.03	2.27	2.36	0	0	0	1.00266e-05	-9.78487	down
DTZ79_07g04670	67	78	65	1	5	0	2.18	1.99	2.03	0.06	0.19	0	3.29686e-12	-4.99422	down
DTZ79_07g04760	63	50	72	0	0	0	4.83	3	5.33	0	0	0	5.57264e-05	-9.109	down
DTZ79_07g04810	195	234	155	1	2	4	9.39	8.96	7.29	0.09	0.14	0.19	4.63607e-23	-6.23767	down
DTZ79_07g04850	23	39	21	0	0	0	1.44	1.91	1.3	0	0	0	0.000505397	-8.06068	down
DTZ79_07g04870	122	140	123	0	0	0	2.02	1.84	1.97	0	0	0	5.30816e-06	-10.0278	down
DTZ79_07g04900	207	233	189	0	0	0	7.23	6.44	6.4	0	0	0	8.31414e-07	-10.6496	down
DTZ79_07g04940	255	277	213	64	61	101	4.96	4.28	4.03	1.34	1.21	2.03	3.28333e-07	-1.63114	down
DTZ79_07g04980	36	39	43	0	0	0	0.69	0.59	0.79	0	0	0	0.000189862	-8.53791	down
DTZ79_07g05070	29	56	42	0	0	0	2.09	3.2	2.93	0	0	0	0.000168038	-8.59783	down
DTZ79_07g05120	47	67	65	3	11	18	2.94	3.34	3.93	0.26	0.73	1.13	1.06825e-05	-2.41056	down
DTZ79_07g05150	61	82	69	14	20	25	5.43	5.81	5.98	1.37	1.78	2.16	3.1364e-07	-1.75393	down
DTZ79_07g05290	609	588	437	0	1	0	12.56	9.64	8.76	0	0.04	0	1.22028e-15	-10.1437	down
DTZ79_07g05310	141	231	170	5	3	2	5.26	6.81	6.14	0.21	0.15	0.08	1.30265e-24	-5.60333	down
DTZ79_07g05440	88	120	146	0	0	0	4.92	5.27	7.89	0	0	0	7.6535e-06	-9.90874	down
DTZ79_07g05660	27	27	39	1	0	0	0.88	0.69	1.21	0.03	0	0.01	6.47141e-06	-6.14479	down
DTZ79_07g05680	62	50	74	0	0	0	2.37	1.51	2.74	0	0	0	5.51102e-05	-9.11485	down
DTZ79_07g05920	33	47	43	0	0	0	2.04	2.27	2.56	0	0	0	0.00017258	-8.57877	down
DTZ79_07g06030	68	106	82	1	0	0	1.12	1.38	1.3	0.03	0	0	7.10262e-09	-7.54184	down
DTZ79_07g06410	44	46	44	0	0	0	8.97	7.39	8.86	0	0	0	0.000133657	-8.69865	down
DTZ79_07g06420	59	46	22	8	4	12	1.66	1.02	0.62	0.25	0.12	0.36	0.000484255	-2.29641	down
DTZ79_07g06440	49	49	54	6	6	9	3.25	2.57	3.45	0.44	0.43	0.59	9.07669e-09	-2.76515	down
DTZ79_07g06460	17	14	13	27	40	51	4.62	2.95	3.4	8.08	10.09	11.31	0.000682554	1.47944	up
DTZ79_07g06480	41	45	46	16	16	9	2.84	2.44	3.06	1.25	1.16	0.62	0.000311749	-1.58319	down
DTZ79_07g06490	44	36	24	0	0	0	2.85	1.82	1.53	0	0	0	0.00028223	-8.37059	down
DTZ79_07g06530	1495	1756	1532	0	1	0	27.05	25.25	26.89	0	0.03	0	2.1546e-21	-11.6411	down
DTZ79_07g06540	108	127	92	0	0	0	2.66	2.47	2.19	0	0	0	9.3798e-06	-9.81465	down
DTZ79_07g06680	109	121	78	0	0	0	2.01	1.77	1.4	0	0	0	1.18045e-05	-9.73406	down
DTZ79_07g06740	40	62	50	0	0	0	1.04	1.28	1.27	0	0	0	9.74879e-05	-8.83953	down
DTZ79_07g06800	255	321	277	0	0	0	7.08	7.07	7.46	0	0	0	2.3015e-07	-11.0364	down
DTZ79_07g06840	994	1271	1021	125	159	150	10.27	10.43	10.22	1.4	1.67	1.62	8.63726e-63	-2.82687	down
DTZ79_07g06950	169	138	226	12	10	18	8.17	5.28	10.6	0.64	0.51	0.89	1.86603e-14	-3.65708	down
DTZ79_07g06960	84	69	79	0	0	0	1.69	1.09	1.55	0	0	0	2.77255e-05	-9.39567	down
DTZ79_07g07000	34	68	39	5	5	7	1	1.57	1.11	0.16	0.15	0.22	3.21484e-08	-2.91054	down
DTZ79_07g07090	116	112	111	0	0	0	7.87	6	7.28	0	0	0	8.17759e-06	-9.8719	down
DTZ79_07g07340	52	52	62	0	3	0	1.35	1.08	1.56	0	0.1	0	1.4293e-09	-5.61652	down
DTZ79_07g07370	172	210	219	30	44	45	6.84	6.61	8.44	1.3	1.8	1.83	1.13047e-15	-2.25544	down
DTZ79_07g07430	26	89	66	0	0	0	1.1	2.92	2.63	0	0	0	7.83478e-05	-8.98909	down
DTZ79_07g07440	48	87	27	1	13	11	2.99	4.29	1.64	0.07	0.81	0.68	0.000469323	-2.58841	down
DTZ79_07g07460	31	30	35	1	1	0	4.13	3.13	4.51	0.14	0.13	0	5.47805e-07	-5.35584	down
DTZ79_07g07500	71	76	70	0	4	0	3.09	2.62	2.97	0	0.19	0	1.00312e-11	-5.60752	down
DTZ79_07g07510	126	98	126	0	0	0	3.81	2.37	3.71	0	0	0	7.6365e-06	-9.91515	down
DTZ79_07g07570	44	85	44	1	0	0	2.14	3.25	2.07	0.07	0	0	1.765e-07	-6.96196	down
DTZ79_07g07610	47	89	60	0	0	0	3.9	5.86	4.9	0	0	0	4.96584e-05	-9.14206	down
DTZ79_07g07620	255	206	266	10	0	31	10.28	6.59	10.42	0.44	0	1.29	8.83677e-05	-3.98945	down
DTZ79_07g07660	72	103	83	0	1	2	2.12	2.41	2.38	0	0.03	0.07	9.93111e-13	-6.22041	down
DTZ79_07g07820	33	64	37	1	0	0	0.91	1.39	1	0.05	0	0	7.77456e-07	-6.61208	down
DTZ79_07g07860	530	815	595	1	0	1	5.18	6.33	5.64	0.01	0	0.01	1.01347e-22	-9.58161	down
DTZ79_07g07970	83	38	70	0	0	0	4.79	1.75	3.94	0	0	0	5.58499e-05	-9.14764	down
DTZ79_07g08040	33	65	47	0	0	0	2.52	3.84	3.47	0	0	0	0.000117869	-8.76205	down
DTZ79_07g08110	0	0	0	26	49	82	0	0	0	1.58	2.75	4.52	8.1551e-05	8.98547	up
DTZ79_07g08170	29	69	44	0	0	0	1.77	3.32	2.65	0	0	0	0.000133027	-8.71704	down
DTZ79_07g08300	346	565	461	0	0	0	7.44	9.64	9.6	0	0	0	2.8426e-08	-11.6272	down
DTZ79_07g08310	73	125	143	0	0	0	3.76	5.12	7.18	0	0	0	9.20069e-06	-9.84606	down
DTZ79_07g08340	41	65	55	0	0	0	1.22	1.53	1.58	0	0	0	8.33279e-05	-8.91102	down
DTZ79_07g08390	61	100	77	0	0	0	2.06	2.68	2.51	0	0	0	2.64697e-05	-9.40015	down
DTZ79_07g08480	15	13	4	46	41	19	0.69	0.48	0.18	2.3	1.93	0.88	0.00715028	1.83118	up
DTZ79_07g08600	37	81	68	0	0	0	1.23	2.12	2.2	0	0	0	6.08486e-05	-9.06713	down
DTZ79_07g08790	53	92	29	2	7	3	2.53	3.48	1.35	0.1	0.34	0.14	7.95523e-08	-3.70708	down
DTZ79_07g08840	650	846	673	0	0	0	44.83	46.17	45.15	0	0	0	2.55622e-09	-12.2321	down
DTZ79_07g08880	106	126	85	0	2	2	7.07	6.67	5.52	0	0.15	0.14	7.33552e-15	-6.13509	down
DTZ79_07g08920	37	51	37	0	0	1	1.09	1.19	1.06	0	0	0.03	8.57317e-07	-6.55452	down
DTZ79_07g09000	103	112	87	9	1	12	1.81	1.56	1.48	0.18	0.02	0.22	3.21251e-08	-3.62721	down
DTZ79_07g09020	83	114	34	0	2	4	35.68	37.98	14.62	0	0.8	1.31	2.13538e-09	-5.09323	down
DTZ79_07g09030	522	734	315	0	0	0	47.44	52.8	27.96	0	0	0	1.87688e-08	-11.7691	down
DTZ79_07g09040	44	56	29	1	3	7	6.41	6.42	4.14	0.16	0.43	0.94	2.16091e-07	-3.43634	down
DTZ79_07g09160	68	90	50	101	167	298	4.61	4.8	3.32	7.43	11.28	19.7	0.000803048	1.50901	up
DTZ79_07g09360	187	157	241	578	745	604	15.03	9.99	18.8	50.49	59.73	47.12	8.72037e-08	1.77578	up
DTZ79_07g09460	141	216	44	0	3	0	9.97	12.08	3.04	0	0.21	0	4.37147e-10	-6.76997	down
DTZ79_07g09500	41	37	39	1	4	0	2.07	1.48	1.92	0.05	0.21	0	4.24885e-08	-4.42169	down
DTZ79_07g09510	86	84	65	1	0	1	2.15	1.65	1.56	0.04	0	0.04	1.63564e-10	-6.6169	down
DTZ79_07g09890	78	92	105	28	29	34	5.62	5.25	7.37	2.2	2.1	2.4	4.5739e-06	-1.5059	down
DTZ79_07g09900	103	96	203	17	36	46	2.72	2.02	5.2	0.51	0.97	1.24	0.000183736	-1.98452	down
DTZ79_07g09940	125	142	44	1	0	4	4.55	4.13	1.56	0.05	0	0.16	2.88675e-10	-5.74711	down
DTZ79_07g09960	172	221	204	5	5	4	3	3.05	3.44	0.1	0.1	0.09	1.90055e-29	-5.29495	down
DTZ79_07g10090	47	72	48	2	0	0	2.95	3.56	2.92	0.15	0	0	4.27251e-09	-6.10011	down
DTZ79_07g10140	217	355	209	0	2	0	2.18	2.83	2.03	0	0.02	0	1.93961e-16	-8.28919	down
DTZ79_07g10380	231	428	427	5	10	2	3.13	4.61	5.61	0.08	0.15	0.04	6.09251e-26	-5.85553	down
DTZ79_07g10510	816	1081	632	267	301	287	7.76	8.17	5.82	2.73	2.91	2.84	3.35657e-09	-1.45361	down
DTZ79_07g10700	81	92	114	0	0	0	5.8	5.22	7.91	0	0	0	1.45391e-05	-9.65397	down
DTZ79_07g10780	176	151	168	0	0	0	4.57	3.11	4.22	0	0	0	2.16875e-06	-10.3535	down
DTZ79_07g10810	151	214	199	4	2	0	8.56	9.61	10.96	0.26	0.15	0	1.3197e-21	-6.37972	down
DTZ79_07g10940	28	39	31	5	3	4	2.59	2.88	2.85	0.51	0.31	0.38	4.04597e-07	-2.90024	down
DTZ79_07g11060	38	37	45	4	12	12	4.52	3.51	5.22	0.52	1.46	1.35	5.00332e-05	-2.03981	down
DTZ79_07g11170	120	224	128	1	0	0	8.41	12.47	8.75	0.09	0	0	1.05979e-10	-8.36653	down
DTZ79_07g11320	54	31	31	1	0	3	3.78	1.73	2.16	0.08	0	0.23	3.70422e-07	-4.71555	down
DTZ79_07g11340	46	44	71	7	23	27	0.38	0.28	0.56	0.07	0.19	0.24	0.00780267	-1.46536	down
DTZ79_07g11370	308	420	395	0	0	0	9.16	9.91	11.39	0	0	0	6.89469e-08	-11.3838	down
DTZ79_07g11480	267	359	248	16	22	45	3.53	3.76	3.17	0.23	0.3	0.62	8.69553e-16	-3.30318	down
DTZ79_07g11560	77	125	63	0	0	0	4.74	6.07	3.78	0	0	0	2.0546e-05	-9.51689	down
DTZ79_07g11700	61	68	51	0	0	0	5.04	4.41	4.07	0	0	0	5.90067e-05	-9.06347	down
DTZ79_07g11730	26	38	53	0	0	0	4.87	5.39	9.39	0	0	0	0.000212914	-8.50601	down
DTZ79_07g11850	36	30	20	4	0	9	1.08	0.72	0.6	0.13	0	0.27	0.0031059	-2.59353	down
DTZ79_07g11980	559	558	519	0	0	0	24.4	19.35	22.01	0	0.03	0	1.10388e-08	-11.8778	down
DTZ79_07g12080	107	127	107	3	2	7	5.21	4.86	5.03	0.18	0.1	0.36	5.74832e-19	-4.71164	down
DTZ79_07g12090	8	39	12	106	134	137	0.1	0.38	0.14	1.38	1.65	1.71	1.12276e-07	2.82763	up
DTZ79_07g12150	70	67	74	0	0	0	2.64	2.03	2.72	0	0	0	3.64959e-05	-9.27352	down
DTZ79_07g12270	111	131	127	3	0	0	3.1	2.91	3.45	0.11	0	0.01	1.36716e-14	-6.71766	down
DTZ79_07g12570	65	54	55	0	0	0	1.42	0.95	1.17	0	0	0	6.49826e-05	-9.03186	down
DTZ79_07g12720	102	132	73	0	0	0	2.52	2.59	1.76	0	0	0	1.23885e-05	-9.71752	down
DTZ79_07g12860	21	37	33	2	1	4	3.62	4.91	5.38	0.37	0.16	0.6	6.55421e-07	-3.55244	down
DTZ79_07g12910	1139	1333	974	0	0	0	112.37	103.91	93.74	0	0	0	1.98673e-10	-12.8294	down
DTZ79_07g12960	47	32	56	0	0	0	15.76	8.45	18.76	0	0	0	0.000139789	-8.7113	down
DTZ79_07g12990	353	609	434	1	0	1	6.73	9.23	8.04	0.03	0	0.03	3.13547e-20	-9.10628	down
DTZ79_07g13000	200	336	162	0	0	0	3.77	5.02	2.96	0	0	0	6.63424e-07	-10.736	down
DTZ79_07g13200	201	262	203	37	40	60	2.48	2.57	2.43	0.49	0.51	0.77	1.20498e-14	-2.18484	down
DTZ79_07g13250	33	47	39	0	0	0	2.53	2.85	2.9	0	0	0	0.000188232	-8.53643	down
DTZ79_07g13430	34	70	43	0	0	0	0.64	1.04	0.79	0	0	0	0.000116214	-8.7711	down
DTZ79_07g13490	190	250	254	0	0	0	3.65	3.81	4.72	0	0	0	5.68801e-07	-10.7699	down
DTZ79_07g13570	143	168	136	16	10	34	6.95	6.49	6.44	0.85	0.5	1.67	1.15687e-08	-2.793	down
DTZ79_07g13640	37	40	48	0	0	0	2.17	1.82	2.73	0	0	0	0.000164064	-8.6096	down
DTZ79_07g14160	114	130	114	0	0	0	4.83	4.34	4.68	0	0	0	6.78213e-06	-9.93583	down
DTZ79_08g00010	37	38	36	0	0	0	0.77	0.62	0.72	0	0	0	0.000222074	-8.46195	down
DTZ79_08g00060	182	211	228	0	0	0	4.45	4.09	5.41	0	0	0	8.84186e-07	-10.6341	down
DTZ79_08g00110	38	42	52	0	0	0	3.39	2.96	4.58	0	0	0	0.000142559	-8.67671	down
DTZ79_08g00190	95	140	82	49	17	34	16.93	19.47	14.22	9.77	3.07	5.5	0.00456538	-1.48675	down
DTZ79_08g00320	268	282	263	0	0	0	4.66	3.89	4.43	0	0	0	2.82142e-07	-10.9812	down
DTZ79_08g00470	60	161	56	3	1	6	7.6	16.08	6.94	0.55	0.16	0.73	3.41567e-10	-4.57087	down
DTZ79_08g00640	378	438	439	2	0	0	9.67	8.88	10.88	0.06	0	0	9.72728e-20	-8.98054	down
DTZ79_08g00670	129	231	172	0	0	0	3.38	4.81	4.37	0	0	0	1.78702e-06	-10.4095	down
DTZ79_08g00690	33	32	21	0	0	0	1.87	1.42	1.17	0	0	0	0.000449214	-8.13113	down
DTZ79_08g00890	80	109	91	17	24	52	2	2.16	2.21	0.46	0.63	1.32	0.000816021	-1.51026	down
DTZ79_08g00920	257	257	231	0	0	0	13.54	10.76	11.86	0	0	0	4.12379e-07	-10.8696	down
DTZ79_08g01140	20	26	36	46	62	54	0.42	0.44	0.72	1.01	1.3	1.14	0.00464314	1.05997	up
DTZ79_08g01290	79	42	107	0	0	0	1.26	0.53	1.64	0	0	0	3.47842e-05	-9.3597	down
DTZ79_08g01380	234	331	210	66	78	98	4.14	4.66	3.62	1.27	1.41	1.79	1.28952e-09	-1.57574	down
DTZ79_08g01470	66	30	25	0	0	0	3.09	1.13	1.16	0	0	0	0.000212319	-8.55817	down
DTZ79_08g01790	367	348	243	0	0	0	16.14	12.13	10.38	0	0	0	1.51133e-07	-11.1793	down
DTZ79_08g01840	179	286	139	2	4	2	2.62	3.33	1.98	0.05	0.07	0.03	4.87817e-22	-6.06909	down
DTZ79_08g01890	51	51	34	0	6	0	1.82	1.43	1.17	0	0.21	0	2.69267e-06	-4.38114	down
DTZ79_08g02210	53	83	103	0	0	5	1.35	1.67	2.51	0	0	0.14	1.00485e-09	-5.40971	down
DTZ79_08g02240	76	77	135	0	0	0	1.87	1.5	3.22	0	0	0	1.58124e-05	-9.64992	down
DTZ79_08g02310	98	86	66	5	1	3	3.71	2.59	2.44	0.22	0.05	0.12	9.98152e-13	-4.65293	down
DTZ79_08g02540	28	40	49	0	0	0	2.29	2.58	3.85	0	0	0	0.000205311	-8.51183	down
DTZ79_08g02640	100	119	105	20	13	40	2.9	2.75	2.96	0.64	0.39	1.19	1.44178e-05	-2.05014	down
DTZ79_08g02670	125	194	126	43	24	37	2.26	2.77	2.2	0.84	0.45	0.7	5.79015e-07	-1.94892	down
DTZ79_08g02730	65	34	134	1	0	0	2.38	0.98	4.73	0.04	0	0	2.09059e-07	-7.39023	down
DTZ79_08g02750	97	67	119	7	3	2	6.18	3.38	7.36	0.5	0.25	0.18	6.52751e-11	-4.42541	down
DTZ79_08g02770	155	177	213	9	12	18	7.93	7.2	10.58	0.51	0.62	0.97	3.02336e-20	-3.7212	down
DTZ79_08g02870	70	97	76	6	13	9	26.99	29.11	29.24	3.04	4.74	2.86	1.1724e-13	-3.01876	down
DTZ79_08g03000	130	105	98	6	6	15	4.62	2.97	3.38	0.23	0.22	0.55	4.12984e-12	-3.5471	down
DTZ79_08g03200	114	103	83	0	0	0	5.71	4.07	4.04	0	0	0	1.25868e-05	-9.71249	down
DTZ79_08g03210	23	40	26	0	0	0	1.31	1.79	1.42	0	0	0	0.00041948	-8.15492	down
DTZ79_08g03220	82	99	56	35	26	21	7.75	7.38	5.2	3.69	2.46	1.91	0.00109155	-1.39629	down
DTZ79_08g03290	25	24	43	86	129	143	1.07	0.81	1.79	3.98	5.57	6.16	8.27719e-07	2.0058	up
DTZ79_08g03620	35	94	49	0	0	0	1.95	4.12	2.63	0	0	0	7.5844e-05	-8.98115	down
DTZ79_08g03660	42	61	67	0	0	0	0.88	1	1.35	0	0	0	7.21395e-05	-8.98293	down
DTZ79_08g03770	11	23	9	85	152	104	0.56	0.88	0.41	4.37	7.27	4.98	6.94955e-13	3.0815	up
DTZ79_08g04210	96	103	85	1	2	5	2.05	1.74	1.76	0.03	0.05	0.11	4.24561e-16	-5.03052	down
DTZ79_08g04400	38	38	26	1	0	0	1.02	0.8	0.67	0.04	0	0	3.45725e-06	-6.26711	down
DTZ79_08g04780	48	49	42	0	0	0	1.58	1.26	1.34	0	0	0	0.000121468	-8.7434	down
DTZ79_08g04970	91	104	124	16	6	15	50.39	44.64	69.22	10.57	3.05	6.26	2.34421e-09	-2.98139	down
DTZ79_08g05080	89	67	65	0	0	3	7.88	4.76	5.65	0	0	0.26	1.70373e-10	-6.0243	down
DTZ79_08g05720	120	118	110	0	0	0	2.8	2.18	2.49	0	0	0	7.5015e-06	-9.90394	down
DTZ79_08g06040	690	278	207	0	2	2	120.69	38.24	35.67	0	0.46	0.38	1.70498e-16	-8.02584	down
DTZ79_08g06220	63	124	47	8	23	6	3.75	5.79	2.68	0.51	1.36	0.35	3.44591e-05	-2.52764	down
DTZ79_08g06290	44	53	27	6	4	0	1.15	1.1	0.69	0.18	0.12	0	8.40301e-06	-3.44264	down
DTZ79_08g06320	46	60	68	0	0	0	7.63	7.91	11.01	0	0	0	6.63504e-05	-9.018	down
DTZ79_08g06890	38	49	51	82	88	165	2.07	2.11	2.7	4.84	4.83	8.95	0.000569745	1.35372	up
DTZ79_08g07060	26	30	34	119	209	239	1.09	0.98	1.35	5.25	8.58	9.8	3.5027e-14	2.70724	up
DTZ79_08g07070	0	0	0	44	33	33	0	0	0	5.28	3.65	3.44	0.000159268	8.61561	up
DTZ79_08g07100	231	324	230	0	0	0	5.77	6.44	5.58	0	0	0	3.41819e-07	-10.92	down
DTZ79_08g07560	26	38	35	0	0	0	1.51	1.77	1.98	0	0	0	0.000307745	-8.30449	down
DTZ79_08g08610	52	46	51	0	0	0	1.02	0.73	0.98	0	0	0	0.000100304	-8.83662	down
DTZ79_08g08720	218	343	190	0	0	0	8.71	10.89	7.4	0	0	0	4.56176e-07	-10.8431	down
DTZ79_08g08870	31	70	29	0	0	4	1.06	1.91	0.98	0	0	0.15	5.3778e-07	-4.79463	down
DTZ79_08g08900	188	231	217	3	1	5	15.29	14.83	17.19	0.34	0.14	0.4	1.53873e-26	-6.0088	down
DTZ79_08g08940	90	101	55	0	0	0	10.17	8.93	6.08	0	0	0	2.52031e-05	-9.44001	down
DTZ79_08g08960	292	385	363	13	30	76	14.69	15.34	17.72	0.76	1.56	3.84	1.97376e-07	-3.05974	down
DTZ79_08g08980	80	98	127	0	0	0	1.93	1.87	2.96	0	0	0	1.23186e-05	-9.7252	down
DTZ79_08g09070	117	206	85	0	0	0	5.19	7.26	3.67	0	0	0	5.59537e-06	-10.0412	down
DTZ79_08g09090	600	680	641	4	0	0	41.9	37.57	43.54	0.32	0	0	4.80525e-30	-8.68439	down
DTZ79_08g09190	52	86	63	0	0	0	2.02	2.65	2.41	0	0	0	4.42623e-05	-9.1856	down
DTZ79_08g09390	43	32	31	0	0	0	2.7	1.61	1.91	0	0	0	0.000257546	-8.40764	down
DTZ79_08g09400	97	221	43	17	54	14	6.87	12.4	2.97	1.31	3.84	0.97	0.00705153	-1.93691	down
DTZ79_08g09530	219	231	206	37	103	55	11.98	10	10.95	2.2	5.69	3.04	1.6795e-05	-1.69864	down
DTZ79_08g09570	3	0	9	24	33	100	0.67	0	1.99	6.05	7.18	19.51	0.000422308	3.59639	up
DTZ79_08g09650	37	50	35	1	0	0	12.78	13.55	11.89	0.51	0	0	9.88888e-07	-6.51111	down
DTZ79_08g09740	22	37	34	0	6	0	0.72	0.94	1.06	0	0.19	0	8.37957e-05	-3.81975	down
DTZ79_08g09750	14	24	12	27	33	85	2.01	2.73	1.69	4.18	4.64	11.07	0.00534816	1.61655	up
DTZ79_08g09860	29	53	35	0	0	0	8.05	11.49	9.61	0	0	0	0.000207812	-8.49571	down
DTZ79_08g09880	20	38	23	1	9	2	1.33	2.01	1.51	0.09	0.59	0.16	0.000353588	-2.64165	down
DTZ79_08g09960	373	689	359	0	0	0	42.02	61.35	39.53	0	0	0	2.82468e-08	-11.6428	down
DTZ79_08g10060	37	60	20	0	0	0	6.83	8.78	3.76	0	0	0	0.000240845	-8.46045	down
DTZ79_08g10070	53	110	49	3	26	20	1.44	2.39	1.32	0.11	0.72	0.58	0.00221748	-2.02135	down
DTZ79_08g10100	45	67	61	0	0	0	1.46	1.71	1.92	0	0	0	6.72225e-05	-9.00557	down
DTZ79_08g10200	62	69	56	24	19	23	7.57	6.67	6.7	3.33	2.35	2.63	8.93962e-05	-1.39804	down
DTZ79_08g10230	59	80	45	8	12	2	4.05	4.32	3.01	0.6	0.85	0.14	8.32263e-07	-2.92934	down
DTZ79_08g10240	90	76	118	0	0	0	3.08	2.06	3.92	0	0	0	1.54869e-05	-9.64555	down
DTZ79_08g10310	2	0	0	169	262	350	0.07	0	0	4.05	5.91	7.97	1.6368e-16	8.44329	up
DTZ79_08g10350	39	48	42	0	0	0	11.74	11.19	12.39	0	0	0	0.000149073	-8.64483	down
DTZ79_08g10490	39	35	31	0	0	0	1.25	0.88	0.97	0	0	0	0.000259877	-8.39295	down
DTZ79_08g10600	63	91	160	0	1	0	1.43	1.65	3.55	0	0.03	0	9.1929e-09	-7.82792	down
DTZ79_08g10790	170	194	182	17	10	24	8.64	7.84	8.99	0.98	0.53	1.23	2.0087e-16	-3.31331	down
DTZ79_08g10880	96	110	46	8	11	4	2.76	2.52	1.29	0.25	0.32	0.12	1.21657e-08	-3.32347	down
DTZ79_08g10900	360	528	438	24	18	23	4.65	5.43	5.49	0.34	0.24	0.31	1.6525e-43	-4.22964	down
DTZ79_08g11090	64	89	63	2	2	4	1.26	1.4	1.21	0.05	0.05	0.09	3.31216e-14	-4.61737	down
DTZ79_08g11150	230	249	274	0	0	0	8.54	7.35	9.87	0	0	0	3.97182e-07	-10.8821	down
DTZ79_08g11200	74	101	82	0	0	0	2.52	2.73	2.7	0	0	0	2.01024e-05	-9.50859	down
DTZ79_08g11220	90	137	91	27	31	14	2.43	2.93	2.4	0.81	0.86	0.4	9.84264e-07	-2.01313	down
DTZ79_08g11400	35	52	70	0	0	0	3.65	4.28	7.19	0	0	0	9.55283e-05	-8.87518	down
DTZ79_08g11550	72	71	83	0	2	0	2.05	1.62	2.31	0	0.08	0	2.99098e-10	-6.5789	down
DTZ79_08g11650	49	98	32	2	5	5	1.19	1.87	0.76	0.05	0.14	0.12	1.61689e-08	-3.73779	down
DTZ79_08g11660	20	32	35	5	0	0	2.73	3.35	4.51	0.81	0	0.11	0.000248536	-3.8162	down
DTZ79_08g11730	220	292	279	0	0	0	10.15	10.71	12.52	0	0	0	3.25002e-07	-10.9372	down
DTZ79_08g11820	35	42	28	0	1	0	1.9	1.81	1.51	0	0.06	0	2.68376e-06	-6.316	down
DTZ79_08g11870	54	142	198	35	38	25	1.64	3.42	5.83	1.16	1.18	0.8	0.000709198	-1.87362	down
DTZ79_08g11880	61	120	69	2	0	0	1.08	1.67	1.17	0.05	0	0	1.78646e-10	-6.6453	down
DTZ79_08g12090	11	29	11	24	39	95	1.36	2.83	1.39	3.16	4.74	10.75	0.00758927	1.72535	up
DTZ79_08g12100	120	169	82	25	56	47	3.69	4.13	2.45	0.83	1.74	1.47	0.000203732	-1.44696	down
DTZ79_08g12190	3	5	5	91	55	106	0.28	0.41	0.48	8.81	4.89	9.05	7.5545e-13	4.36268	up
DTZ79_08g12200	59	100	42	0	0	0	8.94	11.88	6.29	0	0	0	5.04953e-05	-9.15392	down
DTZ79_08g12210	43	25	52	0	0	0	0.58	0.27	0.69	0	0	0	0.000198583	-8.56096	down
DTZ79_08g12220	47	51	94	0	0	0	1.19	1.02	2.28	0	0	0	5.55054e-05	-9.13315	down
DTZ79_08g12310	55	66	41	0	0	0	4.31	4.15	3.19	0	0	0	8.25062e-05	-8.92103	down
DTZ79_08g12320	93	88	169	0	1	0	1.91	1.42	3.34	0	0.04	0	2.98869e-09	-8.00067	down
DTZ79_08g12590	89	177	118	6	3	2	4.11	6.44	5.28	0.33	0.16	0.11	1.12632e-17	-4.94622	down
DTZ79_08g12730	77	115	76	8	11	11	2.4	2.83	2.3	0.27	0.35	0.35	8.85499e-15	-3.0468	down
DTZ79_08g12910	113	68	214	11	17	22	1.23	0.59	2.25	0.13	0.2	0.26	1.49717e-06	-2.93914	down
DTZ79_08g13030	665	1033	672	31	30	36	6.2	7.65	6.08	0.31	0.29	0.35	3.1068e-60	-4.48808	down
DTZ79_08g13090	40	30	46	0	0	0	2.06	1.24	2.32	0	0	0	0.000205003	-8.522	down
DTZ79_08g13200	94	135	60	0	0	2	7.8	8.87	4.9	0	0	0.16	1.03229e-10	-6.87474	down
DTZ79_08g13210	58	75	48	0	0	0	1.98	2	1.57	0	0	0	5.9564e-05	-9.06018	down
DTZ79_08g13230	108	126	160	2	0	0	4.33	4.01	6.22	0.1	0	0	1.22659e-12	-7.33297	down
DTZ79_08g13500	107	113	125	9	5	11	3.59	3.03	4.09	0.33	0.18	0.4	5.26245e-16	-3.68232	down
DTZ79_08g13520	1014	1283	1229	17	8	0	12.86	12.94	15.11	0.24	0.11	0	1.1258e-14	-6.8295	down
DTZ79_08g13590	95	114	88	0	0	0	28.7	26.85	26.32	0	0	0	1.26647e-05	-9.69489	down
DTZ79_08g13770	135	32	340	0	0	0	7.87	1.49	19.18	0	0	0	4.72345e-06	-10.2662	down
DTZ79_08g13910	57	88	30	0	0	0	2.44	2.98	1.27	0	0	0	8.04778e-05	-8.96805	down
DTZ79_08g14010	24	65	37	0	0	2	0.5	1.06	0.74	0	0	0.05	2.83988e-07	-5.67396	down
DTZ79_08g14020	29	25	43	0	1	0	1.16	0.81	1.64	0	0.04	0.02	6.46392e-06	-6.2252	down
DTZ79_08g14030	33	39	43	0	0	0	1.59	1.49	2	0	0	0	0.000204848	-8.50218	down
DTZ79_08g14060	43	65	32	9	10	16	2.53	3.06	1.83	0.58	0.59	0.95	4.74826e-05	-1.88264	down
DTZ79_08g14130	78	31	39	0	4	2	3.79	1.21	1.86	0	0.19	0.1	4.80615e-07	-4.55693	down
DTZ79_08g14300	31	56	32	0	0	0	1.75	2.45	1.72	0	0	0	0.000201992	-8.51194	down
DTZ79_08g14510	112	164	138	31	34	40	7.97	9.22	9.55	2.43	2.48	2.85	1.16426e-11	-1.87634	down
DTZ79_08g14560	105	114	96	26	56	23	3.21	2.76	2.85	0.86	1.73	0.73	0.000266163	-1.51286	down
DTZ79_08g14640	130	120	160	0	0	0	5.34	3.9	6.39	0	0	0	4.48554e-06	-10.1112	down
DTZ79_08g14680	47	53	47	0	0	0	1.81	1.63	1.75	0	0	0	0.000103571	-8.81231	down
DTZ79_08g14690	123	163	159	5	12	14	1.08	1.14	1.35	0.05	0.11	0.13	1.5442e-20	-3.75551	down
DTZ79_08g14710	40	77	62	0	0	0	1.67	2.51	2.49	0	0	0	6.4723e-05	-9.0299	down
DTZ79_08g14770	77	109	111	5	7	7	2.16	2.41	3	0.16	0.21	0.21	4.32278e-17	-3.85903	down
DTZ79_08g14810	130	168	130	0	1	1	4.41	4.55	4.3	0	0.04	0.04	9.68656e-14	-7.46404	down
DTZ79_08g14820	73	64	69	0	0	5	2.41	1.69	2.23	0	0	0.19	6.45067e-10	-5.22845	down
DTZ79_08g14830	92	86	101	16	33	11	3.56	2.64	3.81	0.7	1.31	0.43	8.71103e-06	-2.14928	down
DTZ79_08g14860	155	143	262	5	2	8	3.61	2.64	5.91	0.14	0.07	0.21	4.46347e-16	-5.10692	down
DTZ79_08g14920	369	422	363	0	3	4	11.97	10.89	11.43	0.03	0.1	0.15	2.10071e-32	-7.22796	down
DTZ79_08g15000	669	1101	343	0	0	0	42.71	55.71	21.34	0	0	0	5.57848e-09	-12.1108	down
DTZ79_08g15100	168	231	207	43	46	60	3.33	3.65	3.97	0.92	0.93	1.24	2.628e-13	-1.92611	down
DTZ79_08g15150	130	64	233	0	0	1	18.2	7.06	31.96	0	0	0.21	4.03924e-09	-8.26667	down
DTZ79_08g15220	56	61	69	14	18	4	1.84	1.58	2.19	0.51	0.61	0.15	6.58351e-05	-2.25982	down
DTZ79_08g15230	54	59	48	0	1	1	1.88	1.65	1.63	0	0.04	0.04	4.63198e-09	-6.08956	down
DTZ79_08g15290	535	793	228	0	0	0	10.92	12.84	4.52	0	0	0	2.66951e-08	-11.7149	down
DTZ79_08g15430	119	207	151	0	0	0	1.97	2.72	2.43	0	0	0	2.68997e-06	-10.2732	down
DTZ79_08g15440	224	218	241	1	0	0	25.62	19.72	26.88	0.13	0	0	3.1481e-12	-8.93229	down
DTZ79_08g15450	60	95	76	1	0	2	1.21	1.51	1.48	0.02	0	0.05	6.24157e-12	-6.04926	down
DTZ79_08g15460	145	146	151	13	4	2	1.72	1.37	1.73	0.18	0.06	0.03	1.05427e-10	-4.34515	down
DTZ79_08g15500	604	1602	341	14	54	6	22.13	46.52	12.13	0.58	2.03	0.24	3.20623e-09	-4.89849	down
DTZ79_08g15530	370	612	457	0	0	0	8.08	10.6	9.68	0	0	0	2.27047e-08	-11.6862	down
DTZ79_08g15670	147	224	141	0	0	0	4.61	5.56	4.3	0	0	0	2.02799e-06	-10.3662	down
DTZ79_08g15710	292	312	279	0	0	0	5.8	4.93	5.37	0	0	0	1.97438e-07	-11.0857	down
DTZ79_08g15760	93	145	67	0	5	0	3.72	4.6	2.6	0	0.2	0	1.29637e-11	-5.74738	down
DTZ79_08g15860	95	101	128	0	0	0	2.2	1.85	2.85	0	0	0	9.8132e-06	-9.80959	down
DTZ79_08g15870	414	629	419	2	9	5	5.37	6.49	5.28	0.03	0.13	0.07	3.69642e-43	-6.38914	down
DTZ79_08g15990	93	103	232	0	0	0	2.28	2.01	5.51	0	0	0	4.88881e-06	-10.1272	down
DTZ79_08g16050	39	81	62	4	0	0	1.21	1.97	1.86	0.15	0	0	4.79006e-09	-5.2372	down
DTZ79_08g16110	138	210	156	18	39	33	4.3	5.19	4.74	0.62	1.25	1.07	2.82048e-14	-2.39492	down
DTZ79_08g16560	112	160	107	0	0	0	5.39	6.1	4.98	0.02	0	0	5.86629e-06	-9.99145	down
DTZ79_08g16590	60	74	90	9	17	9	1.05	1.02	1.52	0.17	0.3	0.17	6.65367e-09	-2.59335	down
DTZ79_08g16630	125	157	110	15	25	69	4.67	4.64	3.98	0.62	0.97	2.62	0.00160338	-1.77537	down
DTZ79_08g16690	82	84	91	0	0	0	2.24	1.81	2.4	0	0	0	1.99165e-05	-9.52077	down
DTZ79_08g16720	339	472	324	0	0	0	13.13	14.51	12.19	0	0	0	6.71309e-08	-11.3901	down
DTZ79_08g16790	71	118	40	23	31	12	5.71	7.53	3.12	2.07	2.52	0.99	0.00268396	-1.64499	down
DTZ79_08g16840	68	51	55	0	0	0	12.7	7.58	10.19	0	0	0	6.5813e-05	-9.03298	down
DTZ79_08g16900	191	521	108	0	0	0	15.63	33.65	8.6	0	0	0	6.22731e-07	-10.8287	down
DTZ79_08g16910	58	130	47	0	0	0	3.4	5.99	2.66	0	0	0	3.5399e-05	-9.32057	down
DTZ79_08g17010	56	35	50	6	6	7	5.31	2.66	4.65	0.68	0.6	0.64	5.48447e-07	-2.81882	down
DTZ79_08g17040	220	262	159	2	3	5	8.44	7.97	5.9	0.11	0.14	0.2	4.87607e-25	-5.86954	down
DTZ79_08g17280	145	247	120	0	0	0	4.21	5.71	3.4	0	0	0	2.26114e-06	-10.3428	down
DTZ79_08g17750	4	0	2	49	42	87	0.2	0	0.1	2.43	1.94	3.98	2.27164e-09	4.85939	up
DTZ79_08g17860	1104	1089	1452	0	0	0	107.65	83.92	138.11	0	0	0	1.54595e-10	-12.9066	down
DTZ79_08g18080	102	120	112	21	15	22	4.26	3.99	4.57	0.98	0.65	0.94	6.42284e-12	-2.42016	down
DTZ79_08g18240	2867	2872	2683	955	1067	878	147.81	117.38	134.45	53.39	55.48	45.25	1.85641e-09	-1.44945	down
DTZ79_08g18250	35	36	39	0	0	0	1.2	0.98	1.3	0	0	0	0.000228042	-8.45129	down
DTZ79_08g18280	155	150	162	24	10	7	5.85	4.49	5.95	0.98	0.41	0.27	9.3158e-09	-3.34383	down
DTZ79_09g00050	72	35	27	0	0	0	4.16	1.61	1.51	0	0	0	0.00016139	-8.68479	down
DTZ79_09g00140	76	51	28	3	1	0	1.4	0.74	0.5	0.06	0.02	0	1.23105e-07	-5.06616	down
DTZ79_09g00170	455	584	547	1	5	1	10.86	11.08	12.65	0.05	0.13	0.04	2.03363e-36	-7.67575	down
DTZ79_09g00210	29	59	59	0	0	0	3.64	5.85	7.25	0	0	0	0.00011767	-8.77679	down
DTZ79_09g00380	92	180	122	20	25	19	3.29	5.09	4.25	0.81	0.9	0.69	1.36356e-12	-2.49408	down
DTZ79_09g00450	41	57	34	0	0	0	1.62	1.81	1.31	0	0	0	0.000147031	-8.65718	down
DTZ79_09g00770	496	625	484	0	0	0	6.27	6.28	5.93	0	0	0	1.2169e-08	-11.8443	down
DTZ79_09g00820	75	83	45	6	6	0	1.7	1.5	1	0.15	0.14	0	9.36719e-08	-3.91214	down
DTZ79_09g01030	232	381	268	0	0	0	2.96	3.87	3.32	0	0	0	2.17448e-07	-11.057	down
DTZ79_09g01120	42	48	59	0	1	0	2.7	2.39	3.65	0	0.06	0	3.50347e-07	-6.81498	down
DTZ79_09g01200	199	248	151	8	2	11	14.66	14.48	10.84	0.65	0.16	0.86	5.42411e-18	-4.68386	down
DTZ79_09g01230	25	30	33	0	0	0	1.06	1.01	1.35	0	0	0	0.000411914	-8.16515	down
DTZ79_09g01260	88	96	65	15	32	10	3.58	3.08	2.57	0.7	1.33	0.43	3.64719e-05	-2.04161	down
DTZ79_09g01350	44	35	71	0	0	0	1.88	1.2	2.94	0	0	0	0.000109389	-8.83334	down
DTZ79_09g01380	42	38	46	8	18	9	1.74	1.23	1.82	0.37	0.76	0.39	0.000198025	-1.78411	down
DTZ79_09g01440	21	27	30	5	0	2	0.48	0.48	0.64	0.14	0	0.05	5.17225e-05	-3.28757	down
DTZ79_09g01640	133	224	149	3	1	0	4.18	5.6	4.57	0.11	0.03	0	3.32318e-18	-6.76095	down
DTZ79_09g01770	55	85	40	0	0	0	2.4	2.96	1.72	0	0	0	6.62278e-05	-9.02815	down
DTZ79_09g01850	116	207	39	3	5	4	3.1	4.38	1.02	0.11	0.15	0.12	2.9874e-10	-4.71685	down
DTZ79_09g02010	54	58	77	16	17	18	1	0.86	1.39	0.32	0.32	0.34	7.17476e-06	-1.80412	down
DTZ79_09g02180	84	114	108	0	0	2	1.08	1.17	1.36	0	0	0.04	7.10818e-12	-6.98873	down
DTZ79_09g02270	43	27	59	0	0	0	2.54	1.26	3.33	0	0	0	0.000165601	-8.64824	down
DTZ79_09g02370	44	106	71	0	0	1	1.48	2.81	2.31	0	0	0.04	4.53491e-08	-7.30657	down
DTZ79_09g02390	34	52	30	0	0	0	2.05	2.43	1.72	0	0	0	0.000210842	-8.4893	down
DTZ79_09g02890	27	26	21	0	0	0	2.42	1.84	1.8	0	0	0	0.000617083	-7.94977	down
DTZ79_09g02930	348	495	451	25	172	34	6.73	7.61	8.45	0.54	3.39	0.69	0.000502941	-2.43602	down
DTZ79_09g02980	278	459	326	2	0	0	3.5	4.58	3.97	0.03	0.01	0	1.31139e-18	-8.71884	down
DTZ79_09g02990	47	91	50	1	2	7	13.74	20.83	14.44	0.41	0.56	1.73	6.94552e-10	-4.0834	down
DTZ79_09g03100	103	120	50	0	0	0	29.16	26.55	14.05	0	0	0	2.02316e-05	-9.55075	down
DTZ79_09g03300	40	82	63	0	0	0	1.84	2.98	2.81	0	0	0	6.00123e-05	-9.06569	down
DTZ79_09g03460	368	453	359	20	26	33	9.53	9.31	9.01	0.56	0.69	0.89	5.17628e-43	-3.80815	down
DTZ79_09g03560	28	52	24	0	0	0	3.02	4.41	2.56	0	0	0	0.000301519	-8.32955	down
DTZ79_09g03600	20	37	25	0	0	0	2.01	2.99	2.45	0	0	0	0.000511939	-8.04944	down
DTZ79_09g03630	9	3	11	20	23	32	0.37	0.1	0.43	0.88	0.95	1.31	0.00617519	1.72539	up
DTZ79_09g03710	33	29	20	0	0	0	2.74	1.91	1.65	0	0	0	0.000504197	-8.07399	down
DTZ79_09g03740	200	190	72	0	0	0	14.42	10.86	5.09	0	0	0	3.82207e-06	-10.207	down
DTZ79_09g03870	21	28	39	4	2	6	0.72	0.76	1.3	0.15	0.07	0.23	2.6255e-05	-2.75668	down
DTZ79_09g04000	16	25	21	231	276	188	0.65	0.81	0.82	9.82	10.97	7.49	2.52045e-24	3.58652	up
DTZ79_09g04350	30	50	36	0	0	0	0.71	0.95	0.83	0	0	0	0.000207482	-8.49318	down
DTZ79_09g04370	94	146	102	0	12	8	2.47	3.04	2.6	0	0.34	0.23	1.89562e-09	-4.00855	down
DTZ79_09g04400	453	542	359	0	0	0	19.69	18.71	15.16	0	0	0	2.97909e-08	-11.6183	down
DTZ79_09g04500	53	69	88	0	0	0	7.63	7.8	12.29	0	0	0	3.9343e-05	-9.25161	down
DTZ79_09g04540	174	249	268	32	25	74	2.43	2.77	3.62	0.48	0.36	1.08	2.43437e-06	-2.30132	down
DTZ79_09g04580	39	60	85	0	0	0	0.88	1.08	1.86	0	0	0	6.2598e-05	-9.06976	down
DTZ79_09g04600	39	27	37	0	0	0	1.48	0.8	1.35	0	0	0	0.000278163	-8.3751	down
DTZ79_09g04650	31	54	37	0	1	0	2.54	3.45	2.97	0	0.09	0	1.16365e-06	-6.50816	down
DTZ79_09g04700	86	152	95	0	0	0	4.42	6.19	4.76	0	0	0	9.53912e-06	-9.81223	down
DTZ79_09g04790	0	0	2	282	291	335	0	0	0.16	25.2	23.85	26.7	1.7574e-18	8.70771	up
DTZ79_09g04850	207	221	455	24	39	46	4.04	3.43	8.59	0.51	0.77	0.92	2.01022e-09	-2.95904	down
DTZ79_09g05180	42	33	40	0	0	0	1.02	0.63	0.93	0	0	0	0.000205089	-8.51259	down
DTZ79_09g05210	24	27	46	6	0	1	1.44	1.29	2.72	0.44	0	0.09	0.000239952	-3.54486	down
DTZ79_09g05270	76	94	96	0	0	0	18.2	17.54	22.58	0	0	0	1.80179e-05	-9.55755	down
DTZ79_09g05290	112	202	50	3	0	0	10.71	15.25	4.68	0.33	0	0	3.40722e-10	-6.54582	down
DTZ79_09g05310	44	64	30	0	0	0	1.53	1.75	1	0	0	0	0.000138719	-8.69694	down
DTZ79_09g05320	58	77	60	8	9	14	3.15	3.29	3.12	0.51	0.5	0.78	3.52167e-10	-2.55105	down
DTZ79_09g05540	94	57	206	0	0	0	3.29	1.59	6.97	0	0	0	1.02038e-05	-9.89472	down
DTZ79_09g05630	45	49	39	0	3	0	1.18	1.01	0.99	0	0.08	0	1.03554e-08	-5.29128	down
DTZ79_09g05690	26	28	22	0	0	0	0.79	0.67	0.64	0	0	0	0.000577837	-7.98064	down
DTZ79_09g05720	68	113	28	0	0	0	14.47	18.72	5.88	0	0	0	5.57173e-05	-9.15965	down
DTZ79_09g05790	1009	1463	1171	344	481	228	7.4	8.54	8.33	2.71	3.59	1.74	1.75795e-06	-1.679	down
DTZ79_09g05800	32	54	33	0	0	0	3.68	4.91	3.71	0	0	0	0.000197579	-8.51901	down
DTZ79_09g05920	1517	1971	1637	0	0	0	21.42	22.11	22.41	0	0.01	0	1.67274e-11	-13.3476	down
DTZ79_09g05980	134	111	134	0	0	0	7.49	4.9	7.28	0	0	0	5.77763e-06	-10.0156	down
DTZ79_09g06030	26	42	22	1	0	0	1.47	1.83	1.2	0.07	0	0	7.79975e-06	-6.06229	down
DTZ79_09g06040	183	155	120	0	0	0	6.53	4.41	4.16	0	0	0	3.05769e-06	-10.2453	down
DTZ79_09g06090	24	26	25	0	0	0	2.33	2.01	2.3	0	0	0	0.000590481	-7.96748	down
DTZ79_09g06130	221	249	249	0	0	0	8.31	7.4	9.06	0	0	0	4.76518e-07	-10.8229	down
DTZ79_09g06400	63	102	75	1	0	0	2.28	2.9	2.61	0.04	0	0	1.18482e-08	-7.44797	down
DTZ79_09g06510	422	650	389	141	196	136	3.97	4.85	3.55	1.42	1.88	1.33	1.45007e-08	-1.51374	down
DTZ79_09g06520	58	57	52	8	8	9	3.09	2.43	2.72	0.47	0.44	0.5	2.78614e-09	-2.64644	down
DTZ79_09g06530	41	74	43	0	0	0	1.29	1.81	1.29	0	0	0	9.28931e-05	-8.86867	down
DTZ79_09g06630	84	115	60	0	0	0	2.88	3.14	2.01	0	0	0	2.15593e-05	-9.49757	down
DTZ79_09g06690	60	44	49	0	0	0	4.84	2.78	3.82	0	0	0	9.50181e-05	-8.87153	down
DTZ79_09g06860	59	93	36	0	0	0	2.62	3.29	1.57	0	0	0	6.26494e-05	-9.06721	down
DTZ79_09g06890	155	245	193	3	5	5	3.59	4.53	4.36	0.1	0.14	0.12	1.84681e-28	-5.3821	down
DTZ79_09g06900	55	40	107	0	0	0	1.65	0.95	3.12	0	0	0	5.16856e-05	-9.19441	down
DTZ79_09g07100	23	30	31	0	0	0	1.88	1.92	2.47	0	0	0	0.000461049	-8.10338	down
DTZ79_09g07360	295	482	55	4	4	0	23.67	30.55	4.3	0.36	0.33	0	1.6038e-10	-6.37144	down
DTZ79_09g07420	37	32	31	0	0	0	1.85	1.26	1.48	0	0	0	0.000294355	-8.3338	down
DTZ79_09g07470	141	134	93	18	0	5	5.88	4.41	3.78	0.82	0	0.23	0.000230833	-3.69509	down
DTZ79_09g07690	463	678	605	1	0	0	10.63	12.36	13.47	0.03	0	0	2.81983e-16	-10.2202	down
DTZ79_09g07820	126	157	144	0	1	0	7.68	7.58	8.54	0	0.06	0	1.285e-10	-8.27666	down
DTZ79_09g07950	1056	1296	1213	0	0	0	25.13	24.48	28	0	0	0	1.55421e-10	-12.8791	down
DTZ79_09g07960	326	403	345	0	0	0	5.64	5.53	5.79	0	0	0	8.21224e-08	-11.3318	down
DTZ79_09g07970	90	38	276	0	0	7	1.5	0.5	4.4	0	0	0.13	8.70131e-06	-5.6568	down
DTZ79_09g07980	56	69	37	0	0	0	10.23	9.89	6.75	0	0	0	8.56223e-05	-8.91199	down
DTZ79_09g08480	163	208	132	1	0	0	5.43	5.5	4.27	0.05	0	0	4.35405e-11	-8.48385	down
DTZ79_09g08580	175	282	123	0	3	0	20.58	26.13	14.09	0.12	0.35	0	1.62675e-15	-7.33811	down
DTZ79_09g08590	145	205	58	0	2	4	74.22	81.1	30.26	0	0.94	1.5	2.8553e-12	-5.89785	down
DTZ79_09g08600	102	143	73	1	1	0	59.79	64.54	43.21	0.69	0.54	0	1.33287e-11	-7.01346	down
DTZ79_09g08610	49	61	33	0	0	0	6.66	6.49	4.34	0	0	0	0.000120826	-8.7556	down
DTZ79_09g08620	309	354	153	0	0	0	78.48	70.41	38.39	0	0	0	3.67969e-07	-10.9378	down
DTZ79_09g08770	39	68	72	0	0	0	3.18	4.43	5.75	0	0	0	6.50185e-05	-9.03548	down
DTZ79_09g08990	59	152	21	0	5	0	2.77	5.66	0.99	0	0.25	0	5.39782e-06	-5.25077	down
DTZ79_09g09100	437	499	463	0	0	0	6.66	6.04	6.84	0	0	0	2.35605e-08	-11.6744	down
DTZ79_09g09180	201	161	271	19	7	9	9.1	5.81	11.93	0.95	0.35	0.41	5.24895e-12	-4.03372	down
DTZ79_09g09200	44	30	76	9	3	17	2.21	1.2	3.67	0.51	0.18	0.84	0.00200622	-2.28543	down
DTZ79_09g09260	128	155	92	0	0	0	3.71	3.55	2.6	0	0	0	6.29983e-06	-9.97637	down
DTZ79_09g09300	220	256	295	0	0	0	26.56	24.41	34.83	0	0	0	3.67797e-07	-10.9079	down
DTZ79_09g09310	150	205	168	0	0	0	3.64	3.94	3.95	0	0	0	1.75518e-06	-10.4085	down
DTZ79_09g09330	1189	1611	1516	0	0	0	22.97	24.73	28.41	0	0	0	5.11534e-11	-13.1211	down
DTZ79_09g09380	191	290	182	0	0	0	11.26	13.51	10.42	0	0	0	7.24725e-07	-10.6945	down
DTZ79_09g09390	95	103	74	23	18	3	3.28	2.84	2.49	0.88	0.63	0.13	0.000345565	-2.45946	down
DTZ79_09g09420	26	70	33	0	0	0	0.72	1.55	0.9	0	0	0	0.000186415	-8.57275	down
DTZ79_09g09720	95	105	89	1	0	0	5	4.38	4.54	0.08	0	0	2.71687e-09	-7.72889	down
DTZ79_09g09800	32	45	44	1	4	2	1.12	1.25	1.5	0.04	0.14	0.07	4.79426e-09	-3.98712	down
DTZ79_09g09830	27	54	37	0	1	3	0.99	1.53	1.28	0	0.04	0.12	3.24479e-08	-4.69763	down
DTZ79_09g09950	1143	1435	1320	0	0	0	13.44	13.41	15.03	0	0	0	9.14003e-11	-12.994	down
DTZ79_09g09980	378	404	396	150	123	147	12.97	11	13.19	5.58	4.29	5.12	7.61714e-07	-1.38616	down
DTZ79_09g09990	52	50	54	4	7	0	1.2	0.91	1.19	0.11	0.16	0	1.12854e-07	-3.70942	down
DTZ79_09g10170	32	67	38	0	0	0	1.68	2.79	1.94	0	0	0	0.000143059	-8.67813	down
DTZ79_09g10230	35	27	41	8	5	16	1.41	0.86	1.57	0.37	0.21	0.65	0.00312703	-1.7541	down
DTZ79_09g10350	45	39	45	0	0	0	4.73	3.25	4.55	0	0	0	0.000149481	-8.65564	down
DTZ79_09g10360	41	48	42	1	0	0	1.44	1.31	1.39	0.04	0.02	0	5.97983e-07	-6.62229	down
DTZ79_09g10420	90	81	102	0	2	1	6.4	4.54	7.02	0	0.15	0.09	2.35029e-12	-6.32873	down
DTZ79_09g10490	48	56	60	6	4	1	1.37	1.28	1.66	0.2	0.13	0.04	9.25333e-10	-3.76091	down
DTZ79_09g10630	390	602	423	47	50	44	4.89	6	5.14	0.64	0.64	0.57	1.76475e-37	-3.20832	down
DTZ79_09g10730	25	38	25	0	0	0	8.42	9.98	8.49	0	0	0	0.000422483	-8.14821	down
DTZ79_09g10760	24	35	50	1	6	9	0.26	0.3	0.52	0.01	0.07	0.1	7.98046e-05	-2.69327	down
DTZ79_09g10780	70	129	74	10	20	0	1.16	1.7	1.19	0.18	0.34	0	0.00108959	-3.00272	down
DTZ79_09g10920	145	221	177	60	45	34	12.63	15.21	14.98	5.71	3.99	2.9	1.49798e-06	-1.82173	down
DTZ79_09g10950	81	142	74	38	46	27	5.46	7.56	4.84	2.79	3.12	1.78	0.000730679	-1.2851	down
DTZ79_09g11140	30	30	55	0	0	0	2.48	1.96	4.33	0	0	0	0.000223119	-8.49462	down
DTZ79_09g11200	152	210	159	52	75	116	3.66	3.99	3.7	1.34	1.82	2.85	0.00204199	-1.01731	down
DTZ79_09g11220	23	35	27	54	50	55	2.64	3.2	3.06	6.82	5.71	5.98	0.00252548	1.01361	up
DTZ79_09g11230	82	79	118	0	0	4	3.46	2.64	4.83	0	0	0.18	1.32901e-11	-5.9636	down
DTZ79_09g11240	17	16	2	185	237	473	0.96	0.75	0.14	11.32	13.45	26.47	2.46909e-11	4.69528	up
DTZ79_09g11260	221	282	173	0	0	0	20.69	20.85	15.8	0	0	0	6.6639e-07	-10.7245	down
DTZ79_09g11630	470	593	395	26	20	27	27.43	27.4	22.43	1.65	1.17	1.59	1.25764e-39	-4.20129	down
DTZ79_09g11640	29	49	26	0	0	0	13.45	17.37	11.79	0	0	0	0.000288635	-8.34299	down
DTZ79_09g11650	151	193	210	0	0	0	4.67	4.75	6.31	0	0	0	1.4268e-06	-10.4836	down
DTZ79_09g11730	124	109	63	0	0	0	51.14	35	26.22	0	0	0	1.45811e-05	-9.6776	down
DTZ79_09g11870	154	141	126	0	0	0	5.33	3.87	4.23	0	0	0	4.00498e-06	-10.1446	down
DTZ79_09g11980	33	59	55	7	9	9	0.78	1.11	1.25	0.18	0.21	0.22	1.59666e-07	-2.44206	down
DTZ79_09g12040	193	235	223	6	6	3	7.36	7.12	8.25	0.25	0.24	0.12	4.75093e-30	-5.32125	down
DTZ79_09g12080	51	68	63	0	0	0	2.95	3.11	3.52	0	0	0	5.70106e-05	-9.07548	down
DTZ79_09g12150	114	32	138	0	0	0	4.95	1.11	5.81	0	0	0	2.20228e-05	-9.61368	down
DTZ79_09g12190	14	5	6	37	20	86	1.72	0.49	0.72	5.01	2.44	9.95	0.00116823	2.51061	up
DTZ79_09g12230	36	47	46	0	0	2	1.61	1.64	1.98	0	0	0.09	4.43186e-08	-5.76841	down
DTZ79_09g12300	31	38	37	0	0	0	1.47	1.43	1.7	0	0	0	0.000252584	-8.39866	down
DTZ79_09g12330	951	1452	760	0	0	0	13.89	16.85	10.76	0	0	0	4.04463e-10	-12.6852	down
DTZ79_09g12460	422	555	495	29	26	29	22.49	23.48	25.69	1.69	1.41	1.58	1.1748e-49	-4.02427	down
DTZ79_09g12580	238	254	220	0	0	0	6.19	5.24	5.53	0	0	0	4.9688e-07	-10.8103	down
DTZ79_09g12810	132	287	213	0	0	0	3.9	6.72	6.1	0	0	0	9.91484e-07	-10.6095	down
DTZ79_09g13090	235	255	264	2	1	0	10.66	9.19	11.65	0.1	0.07	0.04	1.43823e-19	-7.75053	down
DTZ79_09g13630	55	56	48	20	31	23	4.92	3.95	4.19	1.96	2.77	2.02	0.00338785	-1.0243	down
DTZ79_10g00110	881	1105	853	52	77	69	8.9	8.88	8.36	0.57	0.79	0.73	5.19401e-71	-3.75167	down
DTZ79_10g00180	183	189	202	0	0	2	15.1	12.34	16.22	0	0	0.16	6.08324e-15	-7.89129	down
DTZ79_10g00230	26	30	34	0	0	0	1.06	0.98	1.35	0	0	0	0.000388524	-8.19474	down
DTZ79_10g00240	53	37	32	0	0	1	2.54	1.43	1.49	0	0	0.05	1.70626e-06	-6.54367	down
DTZ79_10g00260	40	30	38	0	0	0	2.5	1.48	2.3	0	0	0	0.000243245	-8.43415	down
DTZ79_10g00290	78	94	57	0	0	0	2.91	2.77	2.05	0	0	0	3.0087e-05	-9.35538	down
DTZ79_10g00400	93	137	60	18	14	0	2.21	2.58	1.39	0.47	0.35	0	0.00238134	-2.92923	down
DTZ79_10g00410	771	979	835	0	0	1	9.19	9.27	9.64	0	0	0.02	2.97827e-18	-10.7802	down
DTZ79_10g00500	96	47	92	0	0	0	2.76	1.09	2.57	0	0	0	3.01636e-05	-9.40779	down
DTZ79_10g00520	30	64	66	0	1	0	1.9	3.23	4.09	0	0.06	0	4.02993e-07	-6.87602	down
DTZ79_10g00540	63	69	87	0	0	0	1.42	1.23	1.91	0	0	0	3.35144e-05	-9.31408	down
DTZ79_10g00590	342	309	400	0	0	0	13.13	9.41	14.93	0	0	0	9.54536e-08	-11.31	down
DTZ79_10g00670	140	94	93	3	14	21	15.54	8.28	10.09	0.4	1.65	2.27	8.11767e-07	-3.07561	down
DTZ79_10g00800	23	46	27	6	2	6	0.79	1.27	0.92	0.25	0.1	0.24	1.97507e-05	-2.61269	down
DTZ79_10g00820	82	103	88	0	0	0	2.98	2.95	3.11	0	0	0	1.64636e-05	-9.58929	down
DTZ79_10g00890	287	427	349	1	0	0	4.56	5.39	5.38	0.02	0	0	3.85276e-14	-9.52862	down
DTZ79_10g00970	213	291	58	25	62	34	3.24	3.5	0.85	0.41	0.97	0.53	0.000837775	-2.10401	down
DTZ79_10g01070	108	114	123	0	0	0	4.51	3.8	5.01	0	0	0	7.73707e-06	-9.89216	down
DTZ79_10g01120	36	46	35	0	0	0	2.48	2.5	2.33	0	0	0	0.000195849	-8.51783	down
DTZ79_10g01200	240	360	190	28	64	49	14.43	17.08	11.09	1.84	3.86	2.95	3.45199e-11	-2.39262	down
DTZ79_10g01260	44	50	32	0	0	0	8.86	7.88	6.37	0	0	0	0.000164539	-8.6076	down
DTZ79_10g01510	221	258	254	0	0	0	4.2	3.88	4.68	0	0	0	4.4005e-07	-10.8462	down
DTZ79_10g01520	94	149	98	0	0	0	3.48	4.34	3.49	0	0	0	8.5146e-06	-9.85161	down
DTZ79_10g01640	40	27	44	0	0	0	1.89	1.01	2.02	0	0	0	0.000232831	-8.4673	down
DTZ79_10g01840	23	35	45	0	0	0	2.29	2.69	4.28	0	0	0	0.00029382	-8.34641	down
DTZ79_10g01850	45	102	43	0	0	0	4.31	7.58	3.98	0	0	0	6.27216e-05	-9.06463	down
DTZ79_10g01940	89	173	91	0	0	0	2.98	4.58	2.96	0	0	0	8.44173e-06	-9.86966	down
DTZ79_10g02080	89	29	51	0	0	0	5.81	1.49	3.29	0	0	0	8.66994e-05	-8.98556	down
DTZ79_10g02100	72	34	46	0	0	0	4.1	1.57	2.55	0	0	0	0.000105535	-8.86063	down
DTZ79_10g02130	92	108	113	0	0	0	5.8	5.4	6.91	0	0	0	1.06883e-05	-9.76532	down
DTZ79_10g02420	26	35	31	0	0	0	2.85	3.01	3.29	0	0	0	0.000367702	-8.21609	down
DTZ79_10g02440	318	367	316	2	1	0	8.48	7.75	8.16	0.08	0.03	0	4.24761e-22	-8.15057	down
DTZ79_10g02560	244	267	334	29	30	146	17.33	15.01	23.09	2.28	2.17	10.23	0.00346445	-1.98369	down
DTZ79_10g02710	105	104	94	13	32	12	2.22	1.75	1.94	0.3	0.69	0.26	3.13766e-07	-2.34262	down
DTZ79_10g02970	65	54	63	0	0	0	6.64	4.34	6.26	0.02	0	0	5.70755e-05	-9.08959	down
DTZ79_10g03030	31	36	54	0	0	0	1.32	1.21	2.24	0	0	0	0.0001891	-8.55935	down
DTZ79_10g03040	196	254	134	0	0	0	19.27	19.72	12.83	0	0	0	1.27923e-06	-10.5273	down
DTZ79_10g03070	110	147	147	0	0	0	2.32	2.46	3	0	0	0	4.63506e-06	-10.0822	down
DTZ79_10g03080	51	86	25	0	0	0	3.57	4.76	1.74	0	0	0	0.000106566	-8.85413	down
DTZ79_10g03370	160	197	219	0	0	0	6.61	6.45	8.75	0	0	0	1.21806e-06	-10.5347	down
DTZ79_10g03380	77	101	53	8	4	7	3.01	3.13	2.04	0.36	0.17	0.3	3.2235e-11	-3.46125	down
DTZ79_10g03520	1	3	3	140	419	25	0.06	0.15	0.19	9.66	26.74	1.57	2.59728e-09	6.29304	up
DTZ79_10g03580	8	12	9	237	610	34	0.46	0.55	0.5	14.84	35.33	1.94	6.87983e-08	4.91023	up
DTZ79_10g03740	29	35	23	0	0	0	4.97	4.68	3.83	0	0	0	0.000429911	-8.14206	down
DTZ79_10g03790	61	123	105	0	1	0	0.35	0.56	0.58	0	0.01	0	5.46543e-09	-7.70048	down
DTZ79_10g03800	63	65	70	0	2	0	5.13	4.2	5.57	0.08	0.2	0	8.83469e-10	-6.38951	down
DTZ79_10g03870	11	5	30	98	84	151	0.73	0.26	1.95	7.14	5.65	9.96	4.92385e-05	2.85904	up
DTZ79_10g03880	182	257	181	0	0	0	35.53	39.33	34.73	0	0	0	9.12019e-07	-10.6187	down
DTZ79_10g03940	43	81	58	6	1	15	4.53	6.76	6.05	0.7	0.18	1.56	8.35967e-05	-2.88862	down
DTZ79_10g04180	172	226	139	0	0	0	9.08	9.46	7.14	0	0	0	1.67393e-06	-10.4314	down
DTZ79_10g04620	48	51	28	8	14	15	4.17	3.57	2.38	0.81	1.3	1.34	0.000298682	-1.69411	down
DTZ79_10g04710	44	53	56	0	0	0	6.71	6.4	8.34	0	0	0	9.35749e-05	-8.86102	down
DTZ79_10g04820	20	51	42	0	0	0	3.45	6.73	6.94	0	0	0	0.000250286	-8.42908	down
DTZ79_10g04900	193	231	220	1	1	6	8.15	7.75	9.03	0.09	0.07	0.26	1.73865e-24	-6.19943	down
DTZ79_10g04960	64	42	55	5	11	28	1.68	0.89	1.4	0.14	0.29	0.75	0.00449853	-1.84427	down
DTZ79_10g05220	40	29	81	0	0	0	1.27	0.72	2.45	0	0	0	0.000120937	-8.81843	down
DTZ79_10g05270	59	81	52	0	0	0	2.89	3.16	2.51	0	0	0	5.02125e-05	-9.13263	down
DTZ79_10g05280	64	129	67	0	0	0	3.1	4.93	3.16	0	0	0	2.25877e-05	-9.48097	down
DTZ79_10g05320	129	189	150	4	6	10	4	4.64	4.52	0.16	0.21	0.33	8.91491e-25	-4.43625	down
DTZ79_10g05540	25	29	20	0	0	0	1.23	1.13	0.98	0	0	0	0.000622305	-7.9413	down
DTZ79_10g05830	22	29	24	0	0	0	2.09	2.17	2.22	0	0	0	0.000596311	-7.95899	down
DTZ79_10g05920	386	703	485	0	0	0	47.89	68.79	58.75	0	0	0	1.55466e-08	-11.7905	down
DTZ79_10g06000	77	50	87	0	0	0	2.76	1.43	3.06	0	0	0	3.78741e-05	-9.29141	down
DTZ79_10g06020	108	114	106	0	0	0	11.5	9.54	10.97	0	0	0	9.07082e-06	-9.82777	down
DTZ79_10g06090	42	65	60	9	6	1	2.16	2.63	2.98	0.5	0.31	0.05	6.26445e-07	-3.21337	down
DTZ79_10g06220	26	117	32	0	0	0	1.05	3.64	1.22	0	0	0	0.000112565	-8.86896	down
DTZ79_10g06240	140	193	138	0	0	0	2.63	2.87	2.52	0	0	0	2.67245e-06	-10.2713	down
DTZ79_10g06280	33	47	28	0	0	0	2.77	3.1	2.3	0	0	0	0.000251679	-8.40411	down
DTZ79_10g06480	147	153	165	1	0	1	2.74	2.27	2.98	0.02	0	0.02	6.23469e-14	-7.58776	down
DTZ79_10g06490	96	126	99	31	42	50	2.97	3.1	2.98	1.06	1.33	1.57	3.07101e-06	-1.29359	down
DTZ79_10g06500	26	29	20	0	0	0	3.51	3	2.62	0	0	0	0.000604157	-7.95907	down
DTZ79_10g06560	57	39	52	2	5	2	5.57	3	4.94	0.26	0.49	0.24	5.39665e-09	-3.9549	down
DTZ79_10g06730	169	102	123	0	0	1	6.9	3.33	4.9	0	0	0.07	8.82526e-10	-8.18168	down
DTZ79_10g06780	77	111	95	18	18	23	3.2	3.64	3.84	0.82	0.76	0.99	5.96974e-11	-2.15686	down
DTZ79_10g06910	122	53	43	0	0	0	19.89	6.79	6.83	0	0	0	4.29286e-05	-9.29296	down
DTZ79_10g06990	146	208	114	0	0	0	13.58	15.29	10.32	0	0	0	2.96665e-06	-10.2466	down
DTZ79_10g07010	45	73	43	0	0	0	1.51	1.92	1.4	0	0	0	8.62509e-05	-8.89928	down
DTZ79_10g07280	138	178	211	0	3	0	4.71	4.82	6.98	0	0.11	0	5.23366e-16	-7.24543	down
DTZ79_10g07290	217	430	160	114	112	114	7.52	11.81	5.39	4.26	3.92	4	0.00487243	-1.09	down
DTZ79_10g07320	85	150	56	2	0	6	4.81	6.67	3.06	0.12	0	0.34	2.14573e-10	-4.98051	down
DTZ79_10g07330	171	279	203	0	2	0	6.15	7.95	7.09	0	0.11	0	9.42941e-16	-8.04564	down
DTZ79_10g07570	70	141	140	0	1	0	6.73	10.7	13.09	0	0.1	0	1.7387e-09	-7.97039	down
DTZ79_10g07620	55	72	46	0	0	0	2.49	2.6	2.05	0	0.03	0	6.78815e-05	-9.00281	down
DTZ79_10g07750	316	380	220	11	0	0	5.02	4.79	3.39	0.19	0	0	8.07231e-07	-5.89849	down
DTZ79_10g07760	52	78	34	0	0	0	6.92	8.15	4.4	0	0	0	8.82498e-05	-8.90709	down
DTZ79_10g07780	82	68	52	12	32	28	3.89	2.57	2.43	0.65	1.56	1.33	0.00153437	-1.44328	down
DTZ79_10g07820	158	170	129	0	0	0	6.09	5.2	4.82	0	0	0	2.96351e-06	-10.2418	down
DTZ79_10g07920	472	717	219	0	0	0	42.97	51.56	19.41	0	0	0	4.06067e-08	-11.5926	down
DTZ79_10g07930	44	85	53	0	0	0	2.05	3.14	2.41	0	0	0	6.24177e-05	-9.0447	down
DTZ79_10g07990	33	34	28	0	0	0	2.92	2.38	2.42	0	0	0	0.000336255	-8.26345	down
DTZ79_10g08380	232	285	105	0	2	1	7.05	6.9	3.12	0	0.07	0.06	4.45109e-15	-7.44376	down
DTZ79_10g08590	68	94	84	0	0	0	4.02	4.42	4.85	0	0	0	2.31117e-05	-9.45369	down
DTZ79_10g08730	50	44	48	0	0	0	2.16	1.5	2.03	0	0	0	0.00011466	-8.77606	down
DTZ79_10g08900	26	57	30	0	0	0	0.44	0.77	0.51	0	0	0	0.000244563	-8.42975	down
DTZ79_10g09000	47	94	63	0	0	0	0.89	1.42	1.17	0	0	0	4.48966e-05	-9.1879	down
DTZ79_10g09020	42	70	69	4	8	9	1.62	2.14	2.58	0.17	0.31	0.35	9.28148e-10	-3.00369	down
DTZ79_10g09080	221	252	441	2	1	0	8.68	7.85	16.76	0.09	0.04	0	8.34507e-18	-7.9972	down
DTZ79_10g09440	221	228	215	52	72	52	4.57	3.74	4.3	1.16	1.52	1.1	2.62566e-11	-1.8351	down
DTZ79_10g09460	65	135	153	0	0	0	1.98	3.26	4.5	0	0	0	8.9295e-06	-9.87262	down
DTZ79_10g09480	31	30	43	0	0	0	5.51	4.15	7.33	0	0	0	0.000272299	-8.37906	down
DTZ79_10g09700	61	133	48	0	0	0	6.19	10.61	4.72	0	0	0	3.22349e-05	-9.35928	down
DTZ79_10g09720	60	99	67	6	7	14	0.95	1.25	1.03	0.1	0.12	0.23	6.91388e-11	-2.94877	down
DTZ79_10g09750	91	227	154	26	81	57	1.83	3.6	3	0.56	1.65	1.18	0.00208044	-1.42801	down
DTZ79_10g10000	129	157	98	0	0	0	8.73	8.39	6.43	0	0	0	5.71422e-06	-10.0094	down
DTZ79_10g10090	102	148	130	0	0	0	2.52	2.89	3.11	0	0	0	5.71547e-06	-10.0006	down
DTZ79_10g10170	30	36	22	0	0	0	2.37	2.21	1.71	0	0	0	0.000423962	-8.15342	down
DTZ79_10g10430	1	0	0	28	33	41	0.18	0	0	2.93	3.14	3.83	1.50004e-06	6.44167	up
DTZ79_10g10470	566	970	382	68	104	44	35.39	48.05	23.26	4.63	6.56	2.76	1.10359e-10	-3.00488	down
DTZ79_10g10480	59	44	27	0	0	0	4.25	2.52	1.91	0	0	0	0.000163237	-8.64534	down
DTZ79_10g10570	74	72	80	0	0	0	1.75	1.35	1.85	0	0	0	2.96635e-05	-9.35976	down
DTZ79_10g10880	95	85	96	0	0	0	3.22	2.3	3.18	0	0	0	1.60404e-05	-9.61377	down
DTZ79_10g11010	60	73	55	14	9	6	2.98	2.87	2.65	0.78	0.45	0.3	7.99479e-08	-2.56265	down
DTZ79_10g11060	64	75	74	19	43	34	5.42	4.98	6.07	1.81	3.62	2.79	0.002064	-1.08399	down
DTZ79_10g11410	127	180	160	0	0	0	2.99	3.38	3.66	0	0	0	2.74448e-06	-10.2632	down
DTZ79_10g11510	182	229	414	0	0	0	7.51	7.49	16.57	0	0	0	3.50658e-07	-10.965	down
DTZ79_10g11590	251	182	172	0	8	6	17.44	10.01	11.64	0	0.59	0.46	3.83423e-16	-5.37086	down
DTZ79_10g11770	278	122	281	0	0	0	24.26	8.45	23.91	0	0	0	7.6484e-07	-10.7451	down
DTZ79_10g11940	14	17	16	31	35	30	1.47	1.32	1.54	3.35	3.52	2.89	0.0047006	1.12271	up
DTZ79_10g11970	177	208	199	0	0	0	8.25	7.67	9.01	0	0	0	1.11478e-06	-10.5566	down
DTZ79_10g12000	60	104	77	0	2	5	3.18	4.34	3.95	0	0.12	0.3	2.02288e-13	-4.95941	down
DTZ79_10g12130	60	39	42	0	0	0	3.35	1.71	2.3	0	0	0	0.000122056	-8.76768	down
DTZ79_10g12220	60	76	70	0	0	0	3.92	3.93	4.44	0	0	0	3.92534e-05	-9.23403	down
DTZ79_10g12280	68	119	27	2	10	6	2.02	2.8	0.79	0.06	0.3	0.18	2.22924e-06	-3.43041	down
DTZ79_10g12520	329	426	270	0	0	0	37.84	38.66	30.41	0	0	0	1.09996e-07	-11.2572	down
DTZ79_10g12610	53	50	44	0	0	0	1.98	1.48	1.6	0	0	0	0.000104379	-8.81558	down
DTZ79_10g12810	180	230	170	0	0	0	8.51	8.65	7.83	0	0	0	1.17063e-06	-10.5399	down
DTZ79_10g12830	26	43	29	0	0	0	3.22	4.13	3.55	0	0	0	0.000324128	-8.27995	down
DTZ79_10g12930	28	46	41	0	0	0	6.28	8	8.83	0	0	0	0.000211847	-8.48585	down
DTZ79_10g13110	0	0	0	32	56	57	0	0	0	3.95	6.15	5.96	8.18924e-05	8.928	up
DTZ79_11g00020	183	150	121	0	0	0	10.67	6.96	6.89	0.02	0	0	3.15353e-06	-10.2358	down
DTZ79_11g00270	159	176	160	30	26	21	5.59	4.91	5.46	1.16	0.95	0.78	1.42543e-14	-2.5776	down
DTZ79_11g00280	47	53	31	6	0	2	2.25	2.01	1.45	0.31	0	0.11	2.49598e-06	-3.81585	down
DTZ79_11g00360	24	55	36	0	1	0	0.66	1.2	0.97	0	0.03	0	2.35496e-06	-6.40573	down
DTZ79_11g00480	228	225	188	8	10	0	8.55	6.71	6.85	0.33	0.42	0	3.07756e-12	-4.99549	down
DTZ79_11g00520	338	141	1080	0	0	0	15.83	5.25	49.06	0	0	0	4.90701e-08	-11.692	down
DTZ79_11g00560	207	340	395	0	2	0	17.66	22.92	32.84	0.05	0.19	0	1.17569e-16	-8.56377	down
DTZ79_11g00770	37	55	26	7	14	13	4.01	4.68	2.77	0.85	1.53	1.39	0.000350518	-1.69036	down
DTZ79_11g01320	80	91	69	0	0	0	1.59	1.43	1.32	0	0	0	2.48708e-05	-9.4263	down
DTZ79_11g01400	284	313	336	42	5	7	11.41	9.95	13.08	1.85	0.2	0.28	6.44919e-06	-3.82645	down
DTZ79_11g01480	407	539	483	0	0	2	3.88	4.08	4.45	0	0	0.02	1.03647e-20	-9.16742	down
DTZ79_11g01650	40	81	15	110	155	104	1.84	2.99	0.67	5.5	7.22	4.83	0.00504222	1.57953	up
DTZ79_11g01700	15	25	28	49	58	97	0.99	1.31	1.8	3.52	3.85	6.32	0.000126796	1.66281	up
DTZ79_11g01800	176	181	233	46	15	15	10.02	8.15	12.9	2.87	0.9	0.85	8.20869e-06	-2.77259	down
DTZ79_11g02050	521	568	511	0	0	0	11.75	10.16	11.16	0	0	0	1.2187e-08	-11.8477	down
DTZ79_11g02250	57	43	34	0	0	0	2.51	1.51	1.48	0	0	0	0.000141679	-8.69576	down
DTZ79_11g02430	32	41	71	1	0	0	2.73	2.73	5.82	0.1	0	0	9.05222e-07	-6.73251	down
DTZ79_11g02590	294	392	268	11	4	0	14.14	14.95	12.54	0.58	0.23	0	7.29603e-13	-5.71808	down
DTZ79_11g02640	32	37	36	0	0	0	2.27	2.08	2.54	0	0	0	0.000257852	-8.38889	down
DTZ79_11g02690	49	47	75	0	0	0	1.98	1.51	2.93	0	0	0	7.21308e-05	-9.00083	down
DTZ79_11g02790	32	27	35	0	0	0	1.19	0.81	1.28	0	0	0	0.000347569	-8.25772	down
DTZ79_11g02850	114	164	171	0	0	6	1.67	1.92	2.44	0	0	0.1	3.56411e-14	-6.06307	down
DTZ79_11g02860	24	25	25	0	0	0	1.4	1.11	1.38	0.06	0	0	0.00060917	-7.95197	down
DTZ79_11g02920	38	68	51	1	0	0	1.82	2.57	2.35	0.06	0	0	2.38461e-07	-6.84883	down
DTZ79_11g02990	70	106	92	38	21	26	1.83	2.21	2.35	1.09	0.58	0.7	0.000256872	-1.51242	down
DTZ79_11g03010	594	884	526	85	126	92	8.28	9.8	7.12	1.28	1.8	1.34	1.43771e-23	-2.61695	down
DTZ79_11g03020	298	462	297	53	44	49	13.04	16.01	12.62	2.51	1.94	2.18	5.38563e-21	-2.72449	down
DTZ79_11g03050	62	67	142	0	0	0	1.14	0.98	2.52	0	0	0	2.10907e-05	-9.55791	down
DTZ79_11g03170	57	90	66	20	21	23	1.87	2.34	2.12	0.74	0.72	0.8	9.58151e-07	-1.62271	down
DTZ79_11g03220	131	117	106	0	3	1	6.01	4.28	4.75	0	0.14	0.06	4.7009e-15	-6.31319	down
DTZ79_11g03270	340	388	351	0	0	0	17.63	15.96	17.7	0	0	0	8.00719e-08	-11.341	down
DTZ79_11g03280	85	96	54	0	2	3	49.82	43.33	31.96	0	1.07	1.25	2.52587e-12	-5.40229	down
DTZ79_11g03300	118	177	89	0	0	0	4.96	5.86	3.61	0	0	0	6.18579e-06	-9.98816	down
DTZ79_11g03310	55	46	47	0	0	0	1.31	0.87	1.08	0	0	0	0.000102741	-8.82808	down
DTZ79_11g03370	47	107	66	0	0	0	4.18	7.51	5.72	0	0	0	3.77961e-05	-9.26902	down
DTZ79_11g03570	90	100	62	1	0	0	1.93	1.69	1.3	0.03	0	0	1.09424e-08	-7.523	down
DTZ79_11g03650	324	488	339	73	72	52	4.81	5.75	4.88	1.16	1.09	0.8	5.49681e-16	-2.41732	down
DTZ79_11g03860	43	26	27	0	3	2	2.38	1.16	1.44	0	0.2	0.13	1.26898e-06	-4.1684	down
DTZ79_11g03990	1536	2348	1400	147	183	100	14.54	17.67	12.84	1.5	1.77	0.99	8.1727e-25	-3.48697	down
DTZ79_11g04050	68	56	82	0	0	0	7.63	5.02	9.03	0	0	0	4.07545e-05	-9.24318	down
DTZ79_11g04130	69	128	75	0	0	0	3.97	5.81	4.22	0	0	0	1.8662e-05	-9.55051	down
DTZ79_11g04150	83	95	76	0	0	0	2.71	2.44	2.4	0	0	0	2.06986e-05	-9.49951	down
DTZ79_11g04260	6	19	13	43	116	54	0.71	1.69	1.4	5.24	12.69	5.67	4.617e-06	2.56299	up
DTZ79_11g04340	3614	3736	3646	6	0	0	62.09	51.01	60.74	0.11	0	0	4.30968e-41	-10.5346	down
DTZ79_11g04490	0	0	0	26	44	33	0	0	0	4.32	6.51	4.54	0.000190507	8.5054	up
DTZ79_11g04590	147	229	124	0	0	0	6.12	7.52	4.98	0	0	0	2.33911e-06	-10.3255	down
DTZ79_11g04760	36	40	24	0	0	0	1.41	1.25	0.94	0	0	0	0.00030733	-8.31454	down
DTZ79_11g04790	52	76	30	0	0	0	2.42	2.81	1.35	0	0	0	0.00010121	-8.8539	down
DTZ79_11g04990	109	150	127	0	0	1	2.18	2.39	2.46	0	0	0.04	2.88334e-10	-8.12913	down
DTZ79_11g05060	360	449	415	10	7	2	3.66	3.64	4.1	0.12	0.07	0.03	3.06903e-33	-5.86484	down
DTZ79_11g05110	301	419	247	1	3	9	11.7	12.91	9.34	0.07	0.13	0.38	7.56781e-27	-6.08544	down
DTZ79_11g05540	26	25	36	0	0	0	1.08	0.82	1.42	0	0	0	0.000430904	-8.15505	down
DTZ79_11g05550	58	74	137	0	0	0	1.48	1.5	3.39	0	0	0	2.12681e-05	-9.54625	down
DTZ79_11g05570	31	49	28	0	3	2	2.13	2.63	1.83	0	0.25	0.19	5.07299e-08	-4.27816	down
DTZ79_11g05590	58	57	37	21	16	20	1.45	1.15	0.91	0.58	0.43	0.53	0.00203679	-1.3096	down
DTZ79_11g05760	431	615	412	14	23	0	30.06	33.96	27.99	1.06	1.63	0	2.67996e-08	-5.08348	down
DTZ79_11g05790	67	74	106	2	0	1	2.43	2.14	3.73	0.1	0	0.05	2.14021e-11	-6.15048	down
DTZ79_11g05870	27	27	26	3	4	6	0.78	0.61	0.72	0.11	0.14	0.18	1.35437e-05	-2.52772	down
DTZ79_11g05990	35	47	29	1	4	0	1.79	1.91	1.46	0.07	0.24	0	6.95678e-08	-4.3171	down
DTZ79_11g06080	132	134	120	0	0	1	6.38	5.16	5.65	0	0	0.06	3.32249e-10	-8.14204	down
DTZ79_11g06360	142	168	144	0	0	0	7.91	7.39	7.77	0	0	0	2.97456e-06	-10.2355	down
DTZ79_11g06430	53	84	44	0	0	0	2.03	2.53	1.64	0	0	0	6.3287e-05	-9.04106	down
DTZ79_11g06540	41	42	28	0	0	0	3.22	2.61	2.15	0.07	0.06	0	0.000230651	-8.45172	down
DTZ79_11g06590	54	35	22	0	0	0	1.65	0.86	0.67	0	0	0	0.000254796	-8.44633	down
DTZ79_11g06680	161	209	207	31	50	54	3.86	3.97	4.81	0.82	1.22	1.32	1.5708e-12	-2.01589	down
DTZ79_11g06700	330	403	335	35	23	22	5.66	5.49	5.57	0.65	0.41	0.39	3.92788e-24	-3.60831	down
DTZ79_11g06790	86	113	105	0	0	0	2.11	2.21	2.51	0	0	0	1.17648e-05	-9.72386	down
DTZ79_11g06800	39	43	21	0	0	0	1.41	1.25	0.76	0	0	0	0.000299559	-8.33992	down
DTZ79_11g06820	187	206	195	0	0	0	4.58	3.99	4.62	0	0	0	1.08035e-06	-10.5673	down
DTZ79_11g06890	37	56	39	0	0	0	12.71	14.99	13.48	0	0	0	0.000144663	-8.65996	down
DTZ79_11g07000	99	43	283	0	0	0	4.9	1.7	13.64	0	0	0	7.30074e-06	-10.0711	down
DTZ79_11g07090	25	70	54	0	0	0	1.02	2.23	2.08	0	0	0	0.000123668	-8.76591	down
DTZ79_11g07300	146	202	54	0	0	0	6.24	6.82	2.24	0	0	0	7.16959e-06	-9.9946	down
DTZ79_11g07320	212	270	242	86	112	129	3.37	3.41	3.73	1.47	1.81	2.11	1.63136e-06	-1.061	down
DTZ79_11g07400	104	43	101	0	0	0	2.32	0.77	2.17	0	0	0	2.71518e-05	-9.47021	down
DTZ79_11g07540	28	40	24	0	0	0	4.03	4.6	3.5	0	0	0	0.000381139	-8.20297	down
DTZ79_11g07580	129	199	176	0	0	0	2.38	2.92	3.15	0	0	0	2.1009e-06	-10.3541	down
DTZ79_11g07600	0	0	0	29	20	23	0	0	0	2.76	1.76	1.9	0.000448101	8.08071	up
DTZ79_11g07610	74	41	25	1	0	1	1.6	0.7	0.54	0.03	0	0.03	3.66338e-07	-5.87472	down
DTZ79_11g07650	32	33	78	5	9	13	1.31	1.08	3.09	0.23	0.4	0.56	0.00023988	-2.34472	down
DTZ79_11g07690	77	56	96	0	0	0	2.13	1.24	2.58	0	0	0	3.07102e-05	-9.37504	down
DTZ79_11g07740	638	876	695	0	0	0	7.96	8.68	8.41	0	0	0	2.34439e-09	-12.253	down
DTZ79_11g07780	57	163	73	0	0	0	6.59	14.74	8.21	0	0.11	0	1.83303e-05	-9.59199	down
DTZ79_11g07990	45	53	49	0	0	0	1.92	1.79	2.03	0	0	0	0.000103682	-8.81146	down
DTZ79_11g08050	58	42	79	0	2	3	2.9	1.64	3.79	0	0.1	0.16	1.71942e-09	-5.05173	down
DTZ79_11g08140	40	40	42	0	1	2	1.2	0.95	1.24	0.03	0.03	0.06	1.60657e-08	-5.17505	down
DTZ79_11g08220	34	38	79	0	4	0	0.79	0.7	1.76	0	0.11	0.02	5.07341e-07	-5.0896	down
DTZ79_11g08340	47	37	36	15	10	8	6.49	4.05	4.84	2.3	1.37	1.06	0.000637697	-1.75626	down
DTZ79_11g08600	685	868	653	0	0	0	14.89	14.98	13.76	0	0	0	2.36589e-09	-12.2527	down
DTZ79_11g08670	195	189	334	62	47	56	7.72	5.93	12.82	2.66	1.88	2.24	3.47475e-06	-2.02567	down
DTZ79_11g08990	388	485	409	0	0	0	10.65	10.57	10.91	0	0	0	3.59372e-08	-11.5582	down
DTZ79_11g09100	187	204	205	2	0	0	4.22	3.67	4.48	0.05	0	0	2.55453e-15	-7.92974	down
DTZ79_11g09130	35	80	40	0	3	6	1.01	1.82	1.11	0	0.1	0.2	6.68185e-08	-3.95308	down
DTZ79_11g09190	98	138	102	0	2	0	2.83	3.17	2.84	0	0.06	0	1.95312e-12	-7.12513	down
DTZ79_11g09220	81	93	47	0	2	0	2.58	2.34	1.45	0	0.07	0	1.19557e-09	-6.51812	down
DTZ79_11g09260	84	92	98	1	0	4	8.36	7.21	9.55	0.11	0	0.39	4.70617e-14	-5.62577	down
DTZ79_11g09290	78	124	100	0	0	0	2.93	3.66	3.61	0	0	0	1.24369e-05	-9.70348	down
DTZ79_11g09460	37	39	66	0	5	0	1.11	0.92	1.88	0	0.18	0	8.90367e-07	-4.70397	down
DTZ79_11g09490	54	110	95	6	20	31	1.33	2.12	2.26	0.16	0.49	0.77	0.00016188	-2.09965	down
DTZ79_11g09610	38	81	49	0	1	0	0.63	1.07	0.8	0	0.02	0	2.18037e-07	-6.93474	down
DTZ79_11g09790	194	371	84	0	0	0	2.56	3.89	1.08	0	0	0	1.36121e-06	-10.5672	down
DTZ79_11g09830	3	0	0	50	37	53	0.16	0	0	2.45	1.7	2.44	8.2869e-09	5.50746	up
DTZ79_11g10040	46	45	92	8	4	7	1.15	0.91	2.24	0.22	0.1	0.18	5.39818e-07	-3.15394	down
DTZ79_11g10060	248	305	274	0	0	0	14.72	14.34	15.84	0	0	0	2.62733e-07	-10.9982	down
DTZ79_11g10100	24	48	51	0	0	0	0.97	1.51	1.94	0	0	0	0.000191298	-8.55368	down
DTZ79_11g10140	43	41	54	0	0	0	2.25	1.7	2.73	0	0	0	0.000126012	-8.73696	down
DTZ79_11g10150	1181	1749	1064	496	798	497	3.81	4.48	3.32	1.71	2.62	1.67	0.000150869	-1.05436	down
DTZ79_11g10170	150	239	145	31	41	45	3.41	4.32	3.2	0.77	0.95	1.05	5.60228e-13	-2.08	down
DTZ79_11g10210	226	412	326	4	7	10	2.28	3.31	3.19	0.05	0.07	0.11	5.29706e-34	-5.39392	down
DTZ79_11g10300	83	98	67	0	0	3	3.08	2.89	2.43	0	0	0.13	6.14401e-12	-6.16507	down
DTZ79_11g10330	304	268	237	97	119	93	8.09	5.68	6.13	2.79	3.22	2.54	1.02601e-05	-1.31103	down
DTZ79_11g10380	329	459	326	36	66	99	29.36	32.34	28.34	3.54	5.96	8.59	1.12023e-10	-2.39049	down
DTZ79_11g10410	291	346	297	0	0	0	6.51	6.15	6.45	0	0	0	1.53821e-07	-11.1543	down
DTZ79_11g10470	484	662	861	0	0	0	6.31	6.85	10.87	0	0	0	4.68003e-09	-12.1168	down
DTZ79_11g10480	44	67	51	0	0	0	1.79	2.16	1.98	0	0	0	8.12652e-05	-8.91975	down
DTZ79_11g10880	41	37	26	0	0	0	0.93	0.66	0.57	0	0	0	0.000274901	-8.3731	down
DTZ79_11g11060	15	1	10	49	30	89	1.43	0.08	0.93	5.11	2.85	8.17	0.00270878	2.63699	up
DTZ79_11g11120	4	3	4	27	26	34	0.2	0.15	0.2	1.46	1.31	1.67	4.76549e-07	3.04686	up
DTZ79_11g11180	1572	1530	1199	0	0	1	75.47	58.22	55.97	0	0	0.09	2.2171e-20	-11.4905	down
DTZ79_11g11230	12	10	30	95	31	77	0.66	0.45	1.65	5.72	1.74	4.25	0.00409133	2.05212	up
DTZ79_11g11250	49	46	55	0	0	0	8.8	6.47	9.78	0	0	0	9.87656e-05	-8.84362	down
DTZ79_11g11330	47	29	56	0	0	0	1.88	0.92	2.2	0	0	0	0.000151603	-8.68197	down
DTZ79_11g11350	280	269	219	0	2	1	482.16	348.11	391.17	0	4.06	1.4	3.48233e-19	-7.78934	down
DTZ79_11g11440	239	348	218	4	0	7	2.09	2.41	1.84	0.04	0	0.07	5.63494e-24	-6.02589	down
DTZ79_11g11550	69	90	82	0	0	0	22.84	23.13	27.07	0	0	0	2.44356e-05	-9.43074	down
DTZ79_11g11570	1253	1659	1249	272	421	375	13.32	14.02	12.87	3.11	4.55	4.14	2.09002e-25	-1.87543	down
DTZ79_11g11710	41	70	39	16	18	8	4.52	6.14	4.27	2.01	2.02	0.91	0.000321957	-1.69707	down
DTZ79_11g11780	134	175	155	51	67	72	2.27	2.35	2.54	0.94	1.15	1.26	4.67731e-07	-1.19894	down
DTZ79_11g11860	44	84	29	2	9	5	6.35	9.65	4.1	0.32	1.28	0.67	1.083e-06	-3.1586	down
DTZ79_11g11980	105	119	92	0	0	0	8.52	7.65	7.29	0	0	0	1.03796e-05	-9.77467	down
DTZ79_11g12180	66	46	67	17	14	23	7.61	4.21	7.52	2.15	1.7	2.55	0.000345378	-1.6598	down
DTZ79_11g12240	191	198	144	5	35	36	12.93	10.61	9.49	0.44	2.38	2.44	6.1662e-06	-2.76888	down
DTZ79_11g12260	4	12	8	48	37	54	0.11	0.26	0.23	1.41	1.02	1.5	2.77157e-07	2.65312	up
DTZ79_11g12320	27	43	23	0	0	0	1.31	1.65	1.08	0	0	0	0.000381875	-8.20619	down
DTZ79_11g12380	47	80	48	0	0	0	1.73	2.34	1.74	0	0	0	6.83058e-05	-9.00227	down
DTZ79_12g00250	87	100	78	0	0	0	3.1	2.85	2.71	0	0	0	1.81769e-05	-9.55219	down
DTZ79_12g00270	138	243	234	0	0	0	6.34	8.83	10.41	0	0	0	1.02906e-06	-10.5943	down
DTZ79_12g00360	375	546	407	14	6	23	4	4.63	4.21	0.16	0.07	0.25	1.88345e-24	-4.80907	down
DTZ79_12g00390	156	227	172	0	0	0	3.18	3.68	3.41	0	0	0	1.41346e-06	-10.4789	down
DTZ79_12g00480	415	474	323	58	135	48	4.26	3.86	3.21	0.64	1.42	0.51	5.95011e-07	-2.25303	down
DTZ79_12g00930	101	115	62	14	11	15	1.78	1.62	1.07	0.27	0.2	0.27	1.20613e-09	-2.67958	down
DTZ79_12g00950	133	172	99	4	4	0	2.13	2.19	1.54	0.08	0.08	0.01	2.89973e-17	-5.4917	down
DTZ79_12g01090	61	62	63	0	2	0	2.14	1.73	2.15	0	0.09	0	1.53438e-09	-6.30104	down
DTZ79_12g01110	98	81	105	1	10	4	2.62	1.72	2.72	0.03	0.27	0.11	3.00574e-11	-4.18312	down
DTZ79_12g01260	90	104	99	0	4	7	5.89	5.37	6.29	0	0.29	0.49	5.23306e-15	-4.63857	down
DTZ79_12g01270	51	62	37	1	0	0	1.42	1.38	1.02	0.04	0	0	3.34522e-07	-6.79555	down
DTZ79_12g01320	465	494	491	30	38	43	5.58	4.71	5.71	0.39	0.47	0.54	6.09229e-41	-3.62688	down
DTZ79_12g01440	40	65	25	19	6	5	1.82	2.29	1.09	0.92	0.29	0.23	0.00869122	-1.88465	down
DTZ79_12g01450	109	136	119	0	1	2	4.58	4.55	4.86	0	0.05	0.12	6.45477e-15	-6.71842	down
DTZ79_12g01490	318	352	352	0	0	0	12.17	10.67	13.08	0	0	0	1.03108e-07	-11.2727	down
DTZ79_12g01620	94	171	66	0	2	0	2.84	4.1	1.93	0	0.06	0	5.7391e-11	-7.04796	down
DTZ79_12g01710	21	25	36	1	0	0	1.26	1.17	2.05	0.06	0	0	1.40106e-05	-5.95967	down
DTZ79_12g01790	56	122	52	7	6	9	1.39	2.39	1.25	0.19	0.17	0.25	9.67217e-10	-3.22217	down
DTZ79_12g01820	175	469	41	5	10	0	5.25	11.12	1.21	0.17	0.31	0	1.27267e-06	-5.18248	down
DTZ79_12g01940	79	123	114	0	0	1	5.29	6.52	7.41	0	0	0.08	1.77051e-09	-7.84338	down
DTZ79_12g02040	323	401	350	0	0	0	6.12	6.04	6.43	0	0	0	8.21388e-08	-11.3319	down
DTZ79_12g02050	35	47	23	4	10	3	6.53	6.93	4.31	0.83	1.8	0.5	3.4981e-05	-2.51328	down
DTZ79_12g02140	366	460	421	0	0	0	7.52	7.5	8.38	0	0	0	4.11168e-08	-11.523	down
DTZ79_12g02240	46	74	31	0	0	0	4.35	5.57	2.88	0	0	0	0.000112955	-8.79759	down
DTZ79_12g02250	25	30	35	0	0	0	0.82	0.78	1.11	0	0	0	0.000391402	-8.19273	down
DTZ79_12g02280	32	27	61	3	5	12	1.16	0.77	2.1	0.12	0.21	0.45	0.000263	-2.52733	down
DTZ79_12g02320	317	290	254	0	2	0	11.5	8.37	8.98	0.04	0.07	0	6.64078e-17	-8.46665	down
DTZ79_12g02570	165	137	154	0	0	0	9.82	6.49	8.94	0	0	0	2.97414e-06	-10.2497	down
DTZ79_12g02590	37	36	52	7	6	6	3.78	2.93	5.2	0.79	0.62	0.59	1.03258e-06	-2.6214	down
DTZ79_12g02630	33	41	59	0	0	0	1.37	1.35	2.35	0	0	0	0.000147018	-8.67584	down
DTZ79_12g02890	65	75	31	13	19	25	12.3	11.2	5.83	2.94	3.49	4.3	0.00205656	-1.49082	down
DTZ79_12g02990	52	52	30	0	0	0	4.73	3.79	2.67	0	0	0	0.000144578	-8.68096	down
DTZ79_12g03030	37	76	81	0	0	0	0.84	1.35	1.75	0	0	0	5.47723e-05	-9.12266	down
DTZ79_12g03040	100	100	146	0	0	0	21.55	16.78	30.82	0	0	0	8.18371e-06	-9.89059	down
DTZ79_12g03110	198	310	235	0	0	0	2.47	3.08	2.84	0	0	0	4.39263e-07	-10.8454	down
DTZ79_12g03130	27	46	34	0	0	4	0.44	0.59	0.53	0	0	0.07	2.79426e-07	-4.56107	down
DTZ79_12g03170	57	49	70	0	0	2	2.46	1.67	2.92	0	0	0.1	6.72129e-09	-6.22613	down
DTZ79_12g03220	91	104	47	0	0	2	2.92	2.66	1.48	0	0	0.08	9.4381e-10	-6.63519	down
DTZ79_12g03250	426	500	669	4	3	3	29.41	27.33	44.89	0.31	0.22	0.23	3.12497e-35	-7.17827	down
DTZ79_12g03420	25	28	30	0	0	0	2.67	2.34	3.09	0	0	0	0.000469124	-8.09438	down
DTZ79_12g03500	41	53	38	0	0	0	1.83	1.88	1.65	0	0	0	0.000142275	-8.66744	down
DTZ79_12g03530	538	641	692	1	1	1	21.84	20.67	27.31	0.05	0.05	0.05	1.24627e-26	-9.04383	down
DTZ79_12g03550	73	79	102	2	0	0	4.19	3.56	5.64	0.18	0.05	0	1.28897e-10	-6.71479	down
DTZ79_12g03560	91	175	110	0	0	0	1.56	2.37	1.82	0	0	0	6.55362e-06	-9.95934	down
DTZ79_12g03680	69	137	106	32	50	56	6.16	9.55	9.12	3.11	4.46	4.81	0.00122224	-1.07302	down
DTZ79_12g03800	50	65	37	0	9	0	2.3	2.38	1.68	0	0.43	0	0.000247538	-3.94642	down
DTZ79_12g03980	120	129	169	4	4	3	1.6	1.36	2.18	0.07	0.07	0.05	1.53534e-19	-5.13241	down
DTZ79_12g04070	89	180	47	0	0	0	5.43	8.66	2.8	0	0	0	1.61771e-05	-9.67145	down
DTZ79_12g04200	37	60	49	9	4	0	0.53	0.69	0.69	0.15	0.06	0	6.69874e-05	-3.2573	down
DTZ79_12g04210	126	158	79	0	7	0	1.76	1.76	1.08	0	0.1	0	1.41289e-09	-5.54214	down
DTZ79_12g04730	444	497	385	1	0	0	9.2	8.17	7.75	0.04	0	0	4.84131e-15	-9.84699	down
DTZ79_12g04750	144	197	201	0	0	0	4.27	4.63	5.79	0	0	0	1.56142e-06	-10.453	down
DTZ79_12g04790	51	39	40	0	0	0	2.52	1.52	1.92	0	0	0	0.000148396	-8.66536	down
DTZ79_12g04860	35	37	38	0	0	0	2.1	1.8	2.22	0	0	0	0.000227671	-8.45045	down
DTZ79_12g04970	135	165	138	0	0	0	3.89	3.75	3.84	0	0	0	3.41832e-06	-10.1885	down
DTZ79_12g05000	52	61	62	17	11	20	2.37	2.21	2.78	0.86	0.54	0.92	1.88092e-05	-1.76146	down
DTZ79_12g05030	142	196	125	0	0	0	3.17	3.46	2.69	0	0	0	2.93132e-06	-10.2439	down
DTZ79_12g05060	98	132	101	0	0	0	5.06	5.39	5.06	0	0	0	8.9567e-06	-9.82776	down
DTZ79_12g05220	134	183	132	1	2	0	2.38	2.59	2.27	0.03	0.04	0	3.1079e-16	-7.00335	down
DTZ79_12g05300	258	365	262	0	0	0	5.41	6.08	5.33	0	0	0	2.03618e-07	-11.0732	down
DTZ79_12g05340	67	78	44	14	13	25	2.71	2.51	1.73	0.61	0.53	1.02	7.48351e-05	-1.76016	down
DTZ79_12g05350	742	563	668	3	2	2	21.99	13.25	19.21	0.11	0.07	0.07	2.88394e-34	-7.99511	down
DTZ79_12g05480	91	125	132	0	0	0	2.3	2.5	3.21	0	0	0	7.79634e-06	-9.89074	down
DTZ79_12g05490	494	579	445	0	0	0	42.89	39.74	37.7	0	0	0	1.61537e-08	-11.7739	down
DTZ79_12g05510	29	55	42	0	0	0	10.04	14.63	14.33	0	0	0	0.00017084	-8.58953	down
DTZ79_12g05720	56	67	70	0	0	0	2.78	2.64	3.37	0	0	0	4.78464e-05	-9.15403	down
DTZ79_12g05740	40	49	38	0	1	0	2.01	1.95	1.88	0	0.05	0	7.60772e-07	-6.58505	down
DTZ79_12g05770	288	310	243	0	0	0	14.69	12.53	12.04	0	0	0	2.49314e-07	-11.0192	down
DTZ79_12g05980	45	76	63	0	0	0	4.41	5.92	6.04	0	0	0	5.76271e-05	-9.07471	down
DTZ79_12g06000	141	171	107	0	0	0	3.32	3.2	2.44	0	0	0	4.25062e-06	-10.12	down
DTZ79_12g06030	27	46	50	0	0	0	0.51	0.67	0.9	0	0	0	0.000183269	-8.56562	down
DTZ79_12g06090	146	180	183	0	0	0	16.57	16.15	20.28	0	0	0	1.94569e-06	-10.3793	down
DTZ79_12g06110	54	59	39	0	0	0	1.8	1.56	1.26	0	0	0	9.79482e-05	-8.84565	down
DTZ79_12g06210	44	40	40	0	0	0	2.41	1.71	2.11	0	0	0	0.00016572	-8.60422	down
DTZ79_12g06350	20	39	43	0	0	0	0.85	1.31	1.78	0	0	0	0.000311532	-8.32044	down
DTZ79_12g06420	118	123	103	1	0	0	2.27	1.89	1.93	0.03	0	0	7.83196e-10	-7.97251	down
DTZ79_12g06560	110	113	164	0	0	0	2.07	1.69	2.99	0	0	0	5.65347e-06	-10.0311	down
DTZ79_12g06630	42	44	44	0	0	0	2.7	2.24	2.75	0	0	0	0.000145213	-8.66081	down
DTZ79_12g06660	33	44	41	0	1	0	5.67	5.94	6.94	0	0.31	0	1.21993e-06	-6.48215	down
DTZ79_12g06800	87	111	72	0	0	0	5.44	5.46	4.35	0	0	0	1.7729e-05	-9.56541	down
DTZ79_12g06860	77	81	72	4	21	8	2.97	2.48	2.7	0.17	0.82	0.32	7.1382e-07	-2.74371	down
DTZ79_12g06960	378	764	219	0	0	0	10.21	16.38	5.74	0	0	0	5.18258e-08	-11.5276	down
DTZ79_12g07100	105	107	89	0	0	0	1.72	1.38	1.4	0	0	0	1.21371e-05	-9.71721	down
DTZ79_12g07300	110	117	100	0	0	0	6.25	5.3	5.55	0	0	0	9.20476e-06	-9.82214	down
DTZ79_12g07560	41	81	84	13	12	22	3	4.63	5.92	1.05	0.92	1.55	1.67286e-05	-2.01643	down
DTZ79_12g07990	74	100	64	0	0	0	3.3	3.53	2.77	0	0	0	2.63371e-05	-9.40375	down
DTZ79_12g08010	28	32	23	0	0	0	2.34	2.11	1.87	0	0	0	0.00047445	-8.0875	down
DTZ79_12g08060	144	232	259	0	0	0	3.27	4.17	5.67	0	0	0	9.06487e-07	-10.6387	down
DTZ79_12g08140	82	103	65	24	36	47	4.91	4.89	3.82	1.59	2.23	2.79	0.000925484	-1.13759	down
DTZ79_12g08370	60	127	80	10	4	22	3.39	5.7	4.41	0.63	0.23	1.29	8.65227e-06	-2.73445	down
DTZ79_12g08380	88	74	135	5	0	11	1.46	0.98	2.17	0.09	0	0.19	1.58724e-06	-4.07481	down
DTZ79_12g08530	540	629	623	8	0	7	7.77	7.2	8.7	0.13	0	0.1	4.82266e-26	-6.71107	down
DTZ79_12g08590	0	0	0	168	242	127	0	0	0	11.89	15.84	8.16	1.08884e-06	10.5881	up
DTZ79_12g08700	34	42	30	0	0	0	1.83	1.78	1.58	0	0	0	0.000255755	-8.39279	down
DTZ79_12g08880	78	70	57	0	0	0	10.69	7.55	7.62	0	0	0	4.07342e-05	-9.23249	down
DTZ79_12g08980	38	55	44	0	0	0	4.72	5.32	5.36	0	0	0	0.000128723	-8.71233	down
DTZ79_12g09050	1928	2451	2572	0	0	0	131.82	132.7	171.17	0.03	0	0	2.46019e-12	-13.7424	down
DTZ79_12g09060	90	97	46	1	0	0	2.61	2.23	1.29	0.03	0	0	3.53988e-08	-7.39441	down
DTZ79_12g09190	26	38	29	0	0	0	1.76	2.06	1.95	0	0	0	0.000361886	-8.22372	down
DTZ79_12g09260	97	82	26	378	348	291	3.07	2.05	0.81	12.83	11.07	9.3	1.2433e-05	2.39835	up
DTZ79_12g09280	109	123	59	0	0	0	3.74	3.37	1.98	0	0	0	1.57065e-05	-9.64247	down
DTZ79_12g09350	542	784	253	1	0	0	22.34	25.63	10.14	0.07	0	0	2.30103e-14	-10.003	down
DTZ79_12g09360	255	274	239	13	9	33	36.61	30.95	33.55	2.07	1.28	4.47	3.79731e-13	-3.7063	down
DTZ79_12g09490	94	110	90	1	1	0	4.22	3.91	3.93	0.05	0.05	0	7.88787e-12	-6.93284	down
DTZ79_12g09620	152	145	94	0	0	0	6.66	5.03	4	0	0	0	5.53066e-06	-10.0365	down
DTZ79_12g09660	22	35	22	0	0	0	0.75	0.94	0.71	0	0	0	0.000549031	-8.00873	down
DTZ79_12g09780	92	56	75	14	23	4	2.55	1.25	2.03	0.42	0.66	0.13	0.000311222	-2.37131	down
DTZ79_12g09890	170	208	172	0	0	2	5.92	5.72	5.79	0	0	0.08	4.92002e-15	-7.8211	down
DTZ79_12g10220	252	384	368	0	0	0	3.92	4.74	5.54	0	0	0	1.20651e-07	-11.2317	down
DTZ79_12g10260	201	175	281	0	0	0	8.63	5.98	11.73	0	0	0	7.62912e-07	-10.7045	down
DTZ79_12g10290	113	75	129	0	0	0	2.59	1.38	2.88	0	0	0	1.12244e-05	-9.7865	down
DTZ79_12g10310	70	69	64	0	0	0	2.17	1.69	1.92	0	0	0	4.08573e-05	-9.22283	down
DTZ79_12g10360	151	167	159	0	0	0	5.85	5.14	5.98	0	0	0	2.45557e-06	-10.3014	down
DTZ79_12g10410	389	599	487	33	51	56	24.76	30.22	30.18	2.29	3.29	3.52	7.0511e-38	-3.30047	down
DTZ79_12g10550	50	108	64	3	8	6	1.77	3.06	2.2	0.11	0.3	0.24	1.42942e-11	-3.57176	down
DTZ79_12g10570	341	321	347	1	0	0	26.95	20.1	26.72	0.1	0	0	9.25492e-14	-9.47588	down
DTZ79_12g10640	22	27	31	0	0	0	3.32	3.2	4.54	0	0	0	0.000519001	-8.04386	down
DTZ79_12g10810	91	144	87	0	0	1	4.16	5.21	3.85	0.03	0	0.09	1.6489e-09	-7.85756	down
DTZ79_12g11010	81	130	83	0	0	0	2.61	3.32	2.6	0	0	0	1.38826e-05	-9.66223	down
DTZ79_12g11020	3	0	5	32	56	34	0.34	0	0.56	4.01	6.35	3.68	2.24774e-07	3.9129	up
DTZ79_12g11230	117	208	86	0	0	0	1.98	2.8	1.42	0	0	0	5.463e-06	-10.05	down
DTZ79_12g11240	163	272	102	0	0	0	42.18	54.79	25.92	0	0	0	2.11056e-06	-10.3828	down
DTZ79_12g11270	526	420	912	1	2	5	5.58	3.54	9.37	0.01	0.02	0.06	3.61986e-26	-7.72987	down
DTZ79_12g11680	30	33	22	0	0	0	3.83	3.26	2.79	0	0	0	0.000454635	-8.11544	down
DTZ79_12g11940	29	52	60	0	0	0	1	1.4	1.97	0	0	0	0.000130332	-8.73156	down
DTZ79_12g12020	222	244	367	0	0	0	32.08	27.77	51.92	0	0	0	2.89927e-07	-10.9984	down
DTZ79_12g12380	67	131	94	0	0	0	2.27	3.53	3.09	0	0	0	1.48201e-05	-9.64298	down
DTZ79_12g12420	20	44	35	0	0	0	0.83	1.44	1.44	0	0	0	0.000335536	-8.27604	down
DTZ79_12g12460	5	7	9	80	297	130	0.11	0.12	0.18	1.82	6.37	2.82	2.35112e-13	4.58906	up
DTZ79_12g12470	26	28	23	61	331	139	0.83	0.71	0.71	2.1	10.68	4.51	5.0883e-06	2.77877	up
DTZ79_12g12560	31	46	31	0	0	0	3.98	4.66	4.02	0	0	0	0.000247966	-8.40749	down
DTZ79_12g13140	127	200	133	0	0	0	2.32	2.89	2.34	0	0	0	3.03408e-06	-10.2313	down
DTZ79_13g00010	114	267	85	0	0	0	1.35	2.51	0.97	0	0	0	4.16242e-06	-10.1674	down
DTZ79_13g00020	33	35	29	0	2	3	5.83	4.86	5.03	0	0.35	0.48	1.11487e-07	-4.15082	down
DTZ79_13g00300	35	53	34	0	2	0	1.42	1.71	1.33	0	0.11	0	8.3771e-08	-5.67634	down
DTZ79_13g00350	131	143	120	0	0	0	8.24	7.13	7.32	0	0	0	4.93614e-06	-10.0572	down
DTZ79_13g00620	90	95	136	0	0	0	3.27	2.73	4.78	0	0	0	1.047e-05	-9.79408	down
DTZ79_13g00630	133	75	210	0	0	0	6.22	2.79	9.57	0	0	0	5.15848e-06	-10.1154	down
DTZ79_13g00820	44	73	48	0	0	0	2.88	3.78	3.04	0	0	0	7.93184e-05	-8.93367	down
DTZ79_13g00870	65	81	83	0	0	0	4.94	4.87	6.08	0	0	0	2.87063e-05	-9.36807	down
DTZ79_13g00890	411	298	323	2	3	2	6.49	3.74	4.94	0.04	0.05	0.04	2.28339e-26	-7.07781	down
DTZ79_13g01010	150	176	237	8	22	33	8.12	7.51	12.43	0.49	1.21	1.82	9.85106e-10	-3.10415	down
DTZ79_13g01050	33	38	31	0	0	0	1.05	0.97	0.95	0	0	0	0.000279202	-8.35012	down
DTZ79_13g01100	88	108	92	0	0	0	3.64	3.56	3.7	0	0	0	1.38684e-05	-9.65772	down
DTZ79_13g01330	516	794	524	0	0	0	14.21	17.35	13.99	0	0	0	6.73472e-09	-11.9987	down
DTZ79_13g01350	198	90	322	0	0	0	16.13	5.83	25.51	0	0	0.07	1.38968e-06	-10.5808	down
DTZ79_13g01410	31	30	31	4	1	2	1.41	1.11	1.38	0.24	0.05	0.11	5.18704e-07	-3.5768	down
DTZ79_13g01460	172	237	236	10	8	18	4.73	5.19	6.32	0.31	0.23	0.51	2.47159e-23	-4.05581	down
DTZ79_13g01490	177	142	172	0	1	0	8.71	5.55	8.21	0	0.06	0.04	8.08857e-11	-8.48687	down
DTZ79_13g01640	163	239	154	0	0	0	3.3	3.84	3.03	0	0.01	0	1.45055e-06	-10.474	down
DTZ79_13g01900	358	660	227	0	0	0	15.33	22.42	9.45	0	0	0	6.71465e-08	-11.4378	down
DTZ79_13g01960	313	245	291	0	0	0	23.66	14.68	21.44	0	0	0	2.45283e-07	-11.0403	down
DTZ79_13g02210	126	226	198	0	5	7	17.28	24.33	26.47	0	0.73	0.92	9.25206e-20	-5.39612	down
DTZ79_13g02290	150	154	162	0	0	0	4.98	4.07	5.21	0	0	0	2.69523e-06	-10.274	down
DTZ79_13g02340	24	34	34	2	0	2	1.7	1.87	2.32	0.15	0	0.14	2.63026e-07	-4.3461	down
DTZ79_13g02610	65	82	60	0	0	0	2.3	2.32	2.07	0	0	0	3.91339e-05	-9.23572	down
DTZ79_13g02710	47	79	67	0	0	0	8.37	11.09	11.79	0	0	0	5.01238e-05	-9.13527	down
DTZ79_13g02790	47	42	37	1	0	6	3.23	2.26	2.48	0.07	0	0.4	6.71372e-07	-4.046	down
DTZ79_13g02800	12	17	8	31	64	22	0.37	0.41	0.24	1.04	1.98	0.68	0.00247903	1.74018	up
DTZ79_13g02990	42	39	32	0	0	0	4.44	3.26	3.36	0	0	0	0.000215165	-8.4829	down
DTZ79_13g03120	27	59	41	5	15	23	2.43	4.19	3.56	0.5	1.35	2.01	0.00860051	-1.46706	down
DTZ79_13g03400	154	148	104	0	0	13	5.29	4.04	3.46	0	0	0.48	4.91758e-05	-4.78347	down
DTZ79_13g03570	264	369	266	0	0	0	2.72	3.02	2.65	0	0	0	1.89522e-07	-11.094	down
DTZ79_13g03600	80	109	98	25	32	9	2.42	2.61	2.87	0.82	1	0.28	7.98475e-05	-1.99894	down
DTZ79_13g03620	41	46	33	4	8	5	0.93	0.84	0.73	0.11	0.19	0.13	1.46639e-07	-2.72165	down
DTZ79_13g03680	149	246	42	2	3	7	5.87	7.69	1.6	0.09	0.12	0.28	5.61082e-10	-4.9897	down
DTZ79_13g03690	50	152	37	5	6	1	2.79	6.68	2	0.35	0.34	0.07	2.37811e-07	-4.0638	down
DTZ79_13g03830	43	69	32	2	0	0	1.32	1.68	0.95	0.08	0	0	4.92091e-08	-5.86092	down
DTZ79_13g03850	20	34	23	0	0	0	0.59	0.79	0.66	0	0	0	0.000583416	-7.97548	down
DTZ79_13g03870	246	200	193	0	0	0	5.27	3.4	4	0	0	0	8.03557e-07	-10.6758	down
DTZ79_13g03880	89	126	74	0	0	0	3.82	4.3	3.11	0	0	0	1.47347e-05	-9.64222	down
DTZ79_13g03900	101	198	149	32	12	10	2.77	4.33	3.97	0.96	0.34	0.28	2.29151e-06	-2.833	down
DTZ79_13g04160	681	753	640	7	7	33	29.97	26.29	27.37	0.37	0.31	1.49	3.19547e-18	-5.36067	down
DTZ79_13g04430	169	193	161	36	26	25	5.91	5.36	5.48	1.38	0.95	0.92	1.27776e-12	-2.46927	down
DTZ79_13g04500	44	41	82	17	7	3	1.26	0.95	2.29	0.53	0.22	0.11	0.00111546	-2.45693	down
DTZ79_13g04520	0	7	13	28	24	122	0	1.77	4.02	10.31	7.29	31.18	0.00352961	3.11715	up
DTZ79_13g04560	25	42	21	0	0	0	3.88	5.1	3.28	0	0	0	0.000447384	-8.13056	down
DTZ79_13g04580	101	126	128	15	13	11	2	1.97	2.45	0.33	0.26	0.22	4.55174e-16	-3.07799	down
DTZ79_13g04720	205	205	157	0	0	0	9.23	7.33	6.86	0	0	0	1.29592e-06	-10.5164	down
DTZ79_13g04760	41	56	78	0	0	3	0.69	0.75	1.26	0	0.01	0.06	4.51058e-09	-5.6685	down
DTZ79_13g04800	534	644	659	0	26	4	19.63	18.8	23.52	0	1	0.16	3.85376e-09	-5.82025	down
DTZ79_13g04990	60	74	37	0	0	0	2.01	1.96	1.21	0	0	0	7.50556e-05	-8.97531	down
DTZ79_13g05060	50	35	36	0	0	0	2.01	1.11	1.41	0	0	0	0.000182601	-8.57504	down
DTZ79_13g05140	238	287	238	0	0	0	9.63	9.18	9.35	0	0	0	3.71228e-07	-10.8948	down
DTZ79_13g05220	48	43	26	0	2	1	2.94	2.08	1.55	0	0.15	0.11	1.01033e-07	-5.11074	down
DTZ79_13g05230	104	96	125	6	9	9	6.17	4.53	7.22	0.42	0.59	0.56	1.32036e-15	-3.68045	down
DTZ79_13g05240	30	32	23	3	7	3	0.95	0.79	0.71	0.1	0.22	0.1	1.19865e-05	-2.61068	down
DTZ79_13g05260	62	83	69	3	1	5	3.51	3.74	3.82	0.19	0.06	0.32	8.47965e-14	-4.43711	down
DTZ79_13g05310	591	881	697	243	325	299	5.24	6.2	5.98	2.31	2.93	2.75	4.62853e-13	-1.22393	down
DTZ79_13g05490	28	138	76	0	0	0	0.74	2.89	1.96	0	0	0	4.05675e-05	-9.30724	down
DTZ79_13g05580	117	135	59	0	0	0	7.6	6.9	3.76	0	0	0	1.32103e-05	-9.71869	down
DTZ79_13g05640	38	30	25	2	0	0	2.98	1.86	1.92	0.17	0	0	1.51153e-06	-5.28599	down
DTZ79_13g05660	101	129	150	0	0	0	8.47	8.51	12.15	0	0	0	5.84954e-06	-10.0041	down
DTZ79_13g05770	43	73	33	0	0	0	12.47	16.39	9.63	0	0	0	0.000115062	-8.78368	down
DTZ79_13g05900	248	386	455	0	0	0	6.9	8.53	12.29	0	0	0	9.14325e-08	-11.3267	down
DTZ79_13g06010	6	2	9	71	101	53	0.98	0.26	1.44	12.88	16.23	7.89	2.66558e-09	3.74388	up
DTZ79_13g06030	384	426	386	13	17	13	5.3	4.68	5.17	0.2	0.25	0.2	2.96674e-47	-4.70417	down
DTZ79_13g06050	149	146	311	22	7	9	2.35	1.84	4.75	0.37	0.12	0.16	1.34747e-08	-3.8237	down
DTZ79_13g06060	191	249	139	14	18	30	5.55	5.73	3.92	0.46	0.55	0.89	3.75169e-15	-3.12059	down
DTZ79_13g06170	88	125	103	1	1	1	3.74	4.21	4.25	0.05	0.04	0.04	4.51337e-14	-6.50484	down
DTZ79_13g06210	160	187	87	2	5	3	21.52	19.91	11.47	0.31	0.68	0.49	3.12416e-17	-5.30392	down
DTZ79_13g06260	68	76	48	0	0	0	3.65	3.24	2.51	0	0	0	5.06318e-05	-9.137	down
DTZ79_13g06310	91	74	179	0	0	0	3.63	2.34	6.94	0	0	0	9.94798e-06	-9.86526	down
DTZ79_13g06370	68	79	63	0	0	0	1.83	1.69	1.64	0	0	0	3.70708e-05	-9.2589	down
DTZ79_13g06380	30	30	36	0	0	0	1.92	1.53	2.21	0	0	0	0.000327759	-8.28043	down
DTZ79_13g06610	40	28	45	3	11	19	11.28	6.17	12.56	0.96	2.97	4.52	0.0073367	-1.75172	down
DTZ79_13g06650	56	50	33	0	0	0	21.29	14.85	12.59	0	0.07	0	0.000128833	-8.73449	down
DTZ79_13g06710	104	148	104	7	3	5	4.98	5.62	4.88	0.39	0.16	0.24	1.15501e-19	-4.42938	down
DTZ79_13g06810	103	129	142	0	6	1	3.88	3.87	5.19	0	0.26	0.06	1.22125e-15	-5.61809	down
DTZ79_13g06870	185	346	217	0	0	0	4.95	7.33	5.64	0	0	0	4.6962e-07	-10.8333	down
DTZ79_13g06890	55	60	62	0	0	0	3.44	2.93	3.75	0	0	0	6.11021e-05	-9.04845	down
DTZ79_13g06910	364	397	391	0	0	0	6.12	5.31	6.37	0	0	0	5.93817e-08	-11.4266	down
DTZ79_13g06990	49	36	27	0	0	0	2.39	1.42	1.28	0	0	0	0.00023203	-8.46812	down
DTZ79_13g07000	35	47	52	0	0	0	1.67	1.8	2.43	0	0	0	0.000138213	-8.68821	down
DTZ79_13g07100	60	60	29	0	0	0	3.41	2.68	1.62	0	0	0	0.000114067	-8.80297	down
DTZ79_13g07350	27	80	34	0	0	0	5.42	12.35	6.62	0	0	0	0.000154909	-8.66932	down
DTZ79_13g07390	50	68	67	0	0	0	2.06	2.21	2.66	0	0	0	5.48323e-05	-9.09489	down
DTZ79_13g07520	280	506	281	0	0	0	21.72	31.05	21.27	0	0	0	1.03018e-07	-11.2823	down
DTZ79_13g07540	30	32	41	0	0	0	2.33	1.96	3.02	0	0	0	0.000276428	-8.36566	down
DTZ79_13g07590	131	108	86	244	345	355	4.97	3.26	3.18	9.97	13.17	13.55	3.12325e-07	1.59434	up
DTZ79_13g07630	53	62	50	1	0	0	6.43	5.96	5.99	0.26	0	0	1.37845e-07	-6.94335	down
DTZ79_13g07890	15	33	12	49	55	36	1.23	2.14	0.96	4.38	4.51	2.87	0.00415204	1.36287	up
DTZ79_13g07930	708	990	816	80	74	55	7.61	8.46	8.49	0.93	0.82	0.62	6.62233e-32	-3.46207	down
DTZ79_13g07940	166	219	192	0	0	0	5.18	5.43	5.81	0	0	0	1.18213e-06	-10.536	down
DTZ79_13g07970	82	96	65	24	49	30	7.98	7.38	6.2	2.59	4.75	2.79	0.00121751	-1.15954	down
DTZ79_13g08140	88	101	87	0	0	0	2.45	2.22	2.34	0	0	0	1.58427e-05	-9.6062	down
DTZ79_13g08330	41	47	34	0	0	0	3.13	2.8	2.49	0	0	0	0.000175736	-8.57196	down
DTZ79_13g08460	308	412	375	0	0	0	12.54	13.33	14.84	0	0	0	7.64996e-08	-11.353	down
DTZ79_13g08550	173	200	154	10	13	7	3.92	3.61	3.39	0.26	0.32	0.17	4.54788e-25	-4.03018	down
DTZ79_13g08670	279	235	303	0	0	0	16.71	11.12	17.63	0	0	0	2.89152e-07	-10.9899	down
DTZ79_13g08740	503	693	473	0	0	0	10.2	11.17	9.31	0	0	0	1.04808e-08	-11.8852	down
DTZ79_13g08860	208	220	213	52	36	55	2.79	2.35	2.77	0.75	0.49	0.76	1.02153e-09	-2.05988	down
DTZ79_13g09010	63	78	56	0	0	0	6.32	6.18	5.42	0	0	0	4.54835e-05	-9.17315	down
DTZ79_13g09020	71	80	49	0	0	0	6.1	5.47	4.08	0	0	0	4.52413e-05	-9.18659	down
DTZ79_13g09040	36	34	29	0	0	0	1.6	1.21	1.26	0	0	0	0.000302652	-8.3175	down
DTZ79_13g09080	35	56	38	0	0	0	4.89	6.04	5.15	0	0	0	0.000155635	-8.62732	down
DTZ79_13g09150	61	92	110	3	9	19	2.77	3.3	4.83	0.17	0.43	0.87	5.7002e-07	-3.00753	down
DTZ79_13g09320	75	61	54	3	0	13	4.99	3.19	3.48	0.27	0	0.9	0.000149605	-3.44847	down
DTZ79_13g09430	27	34	56	4	3	6	1.5	1.49	2.98	0.24	0.18	0.38	2.14541e-06	-3.06107	down
DTZ79_13g09480	452	325	529	0	0	0	16.6	9.47	18.84	0	0	0	3.80131e-08	-11.5853	down
DTZ79_13g09550	63	96	67	0	0	0	3.89	4.67	4.02	0	0	0	3.07464e-05	-9.33686	down
DTZ79_13g09620	83	60	52	26	23	12	4.31	2.5	2.62	1.5	1.22	0.64	0.00220562	-1.57708	down
DTZ79_13g09630	248	293	256	0	1	0	7.13	6.67	7.13	0	0.03	0	5.58646e-13	-9.14686	down
DTZ79_13g09710	404	477	463	0	0	0	8.06	7.56	8.97	0	0	0	2.87874e-08	-11.6217	down
DTZ79_13g09970	88	87	75	1	0	0	9.93	7.81	8.27	0.19	0	0	8.88964e-09	-7.52903	down
DTZ79_13g10100	125	122	116	0	0	0	15.82	12.1	14.33	0	0	0	6.51369e-06	-9.95778	down
DTZ79_13g10180	117	249	31	0	0	0	4.23	7.15	1.1	0	0	0	1.13114e-05	-9.88467	down
DTZ79_13g10320	168	123	221	0	0	0	8.56	4.95	10.9	0	0	0	2.09399e-06	-10.3887	down
DTZ79_13g10380	125	233	99	0	0	0	3.55	5.25	2.73	0	0	0	3.72741e-06	-10.1832	down
DTZ79_13g10390	149	186	91	4	10	7	2.63	2.6	1.57	0.08	0.18	0.14	6.96881e-17	-4.23143	down
DTZ79_13g10550	270	468	269	6	16	19	6.33	8.74	6.14	0.16	0.39	0.46	1.75949e-27	-4.50551	down
DTZ79_13g10610	123	238	65	6	43	14	1.26	1.93	0.65	0.07	0.46	0.15	0.000269117	-2.64708	down
DTZ79_13g10710	77	46	83	0	0	0	11.61	5.47	12.3	0	0	0	4.29435e-05	-9.24348	down
DTZ79_13g10740	153	254	250	0	0	0	3.43	4.52	5.45	0	0	0	7.71416e-07	-10.6831	down
DTZ79_13g10830	137	228	128	0	0	0	12.41	16.23	11.29	0	0	0	2.46603e-06	-10.3064	down
DTZ79_13g10840	73	80	53	0	0	0	6.77	5.85	4.85	0	0	0	4.07267e-05	-9.22839	down
DTZ79_13g11130	35	75	38	1	1	1	0.61	1.03	0.64	0.03	0.02	0.02	5.9636e-09	-5.38199	down
DTZ79_13g11230	43	77	62	0	0	0	1.27	1.81	1.77	0	0	0	6.03757e-05	-9.05647	down
DTZ79_13g11380	119	159	74	0	0	0	3.59	3.78	2.16	0	0	0	8.51315e-06	-9.87654	down
DTZ79_13g11430	40	54	36	6	0	4	0.81	0.85	0.7	0.14	0.02	0.09	8.98138e-07	-3.5139	down
DTZ79_13g11500	51	34	68	20	3	10	3.12	1.68	4.05	1.37	0.21	0.62	0.00770295	-2.05363	down
DTZ79_13g11520	163	228	182	0	0	0	3.39	3.75	3.67	0	0	0	1.2296e-06	-10.5229	down
DTZ79_13g11610	62	75	49	0	0	0	10.12	9.64	7.88	0	0	0	5.4843e-05	-9.09727	down
DTZ79_13g11630	60	77	48	0	0	1	0.71	0.71	0.55	0	0.01	0.02	8.06665e-08	-7.09813	down
DTZ79_13g11710	200	209	190	0	0	0	11.75	9.7	10.84	0	0	0	1.00538e-06	-10.5915	down
DTZ79_13g11720	403	547	391	1	0	0	5.77	6.22	5.42	0.02	0	0	3.78919e-15	-9.85354	down
DTZ79_13g11730	56	86	87	0	0	0	2.2	2.68	3.32	0	0	0	2.9975e-05	-9.35584	down
DTZ79_13g11830	193	223	197	0	0	0	10.01	9.19	9.95	0	0	0	9.13987e-07	-10.6183	down
DTZ79_13g11840	469	551	447	38	39	36	6.42	5.99	5.93	0.57	0.55	0.51	5.70271e-45	-3.59791	down
DTZ79_13g12010	482	570	600	0	0	0	34.91	32.68	42.32	0	0	0	1.06623e-08	-11.8854	down
DTZ79_13g12210	33	37	32	8	13	9	1.44	1.28	1.36	0.38	0.6	0.43	0.000142481	-1.67663	down
DTZ79_13g12250	0	17	0	328	364	391	0	0.48	0	12.47	12.96	13.96	2.382e-07	6.08152	up
DTZ79_13g12270	51	36	55	20	21	15	11.16	6.18	11.85	4.91	4.46	2.86	0.00632008	-1.26881	down
DTZ79_13g12310	96	120	95	6	22	32	3.18	3.14	3.04	0.22	0.75	1.08	7.4678e-06	-2.31281	down
DTZ79_13g12320	97	216	91	9	7	0	2.76	4.88	2.53	0.3	0.21	0	3.83373e-08	-4.39728	down
DTZ79_13g12430	52	57	43	0	2	1	1.84	1.57	1.46	0	0.07	0.04	1.28478e-09	-5.47972	down
DTZ79_13g12450	71	111	80	0	0	0	2.06	2.55	2.26	0	0	0	1.95162e-05	-9.5229	down
DTZ79_13g12540	232	187	247	18	12	30	18.58	11.84	19.26	1.61	1.03	2.38	5.20452e-13	-3.39046	down
DTZ79_13g12640	48	79	55	0	0	0	1.38	1.8	1.53	0	0	0	5.93742e-05	-9.05949	down
DTZ79_13g12960	188	238	202	0	2	1	3.5	3.52	3.66	0.01	0.05	0.03	1.07434e-18	-7.49351	down
DTZ79_13g13090	36	32	26	0	0	3	1.86	1.3	1.33	0	0	0.2	8.11397e-07	-4.79821	down
DTZ79_13g13210	723	1117	634	0	0	0	16.62	20.38	14.14	0	0	0	1.50359e-09	-12.374	down
DTZ79_13g13310	70	93	71	0	0	0	1.48	1.55	1.45	0	0	0	2.69145e-05	-9.38995	down
DTZ79_13g13350	85	56	55	25	27	32	10.37	5.38	6.59	3.4	3.27	3.72	0.0062859	-1.16059	down
DTZ79_13g13420	52	82	92	0	0	0	6.6	8.21	11.4	0	0	0	3.21705e-05	-9.33495	down
DTZ79_13g13600	58	94	56	6	9	12	4.18	5.3	3.95	0.52	0.66	0.85	1.23142e-10	-2.82953	down
DTZ79_13g13650	537	535	499	42	94	100	25.89	20.42	23.38	2.2	4.59	4.87	1.56434e-14	-2.68402	down
DTZ79_13g13720	289	348	359	0	0	0	16.56	15.79	19.97	0	0	0	1.17722e-07	-11.2359	down
DTZ79_13g14030	151	176	207	0	0	0	9.9	9.14	13.2	0	0	0	1.6476e-06	-10.44	down
DTZ79_13g14060	356	355	230	0	0	0	25.79	20.39	16.22	0	0	0	1.66438e-07	-11.1519	down
DTZ79_13g14070	64	123	89	11	11	8	1.9	2.9	2.58	0.38	0.33	0.26	7.64057e-13	-3.06492	down
DTZ79_13g14140	30	46	41	0	4	0	1.05	1.3	1.4	0	0.15	0	7.24042e-08	-4.70863	down
DTZ79_13g14170	39	56	34	0	0	0	2.57	2.9	2.15	0	0.06	0	0.000156269	-8.62792	down
DTZ79_13g14190	151	169	155	0	0	0	6.38	5.64	6.33	0	0	0	2.49497e-06	-10.2954	down
DTZ79_13g14430	23	26	27	1	5	0	0.62	0.56	0.72	0.06	0.16	0	1.64721e-05	-3.54379	down
DTZ79_13g14670	85	141	137	18	34	20	3.58	4.69	5.6	0.84	1.45	0.85	3.35334e-09	-2.23792	down
DTZ79_13g14780	43	45	46	0	0	0	3.13	2.58	3.19	0	0	0	0.000133783	-8.69909	down
DTZ79_13g14860	42	51	29	17	9	16	2.24	2.12	1.52	0.99	0.5	0.86	0.0036218	-1.40822	down
DTZ79_13g14920	56	43	47	0	1	0	6.85	4.19	5.69	0	0.12	0	4.41581e-07	-6.79976	down
DTZ79_13g15020	77	135	90	0	0	1	2.56	3.53	2.88	0	0	0.04	2.6619e-09	-7.76601	down
DTZ79_13g15210	46	56	70	0	0	0	0.8	0.77	1.17	0	0	0	6.91023e-05	-9.00485	down
DTZ79_13g15220	92	60	84	9	14	5	3.95	2.07	3.54	0.42	0.62	0.26	5.22394e-08	-3.00547	down
DTZ79_13g15340	44	47	34	9	15	16	4.06	3.43	3.06	0.91	1.38	1.43	0.00017695	-1.5614	down
DTZ79_13g15510	86	149	141	0	0	2	3	4.12	4.77	0	0	0.09	1.95514e-12	-7.26313	down
DTZ79_13g15660	238	292	167	24	21	10	38.23	36.96	26.29	4.42	3.42	1.6	3.6483e-14	-3.51904	down
DTZ79_13g15680	50	62	51	0	0	0	1.25	1.23	1.24	0	0	0	7.77786e-05	-8.93821	down
DTZ79_13g15700	175	212	148	0	0	0	8.28	7.92	6.79	0	0	0	1.63504e-06	-10.436	down
DTZ79_13g15720	131	171	137	0	0	1	4.9	5.07	4.95	0	0	0.05	9.8749e-11	-8.30987	down
DTZ79_13g15950	332	421	277	1	0	3	3.05	3.07	2.47	0.01	0	0.03	2.59643e-24	-7.80191	down
DTZ79_13g15970	15	10	10	22	33	59	0.6	0.32	0.4	0.92	1.27	2.29	0.00173884	1.73237	up
DTZ79_13g16110	209	327	249	0	0	0	3.99	4.95	4.6	0	0.02	0	3.47938e-07	-10.9156	down
DTZ79_13g16140	33	38	52	0	0	2	3.76	3.39	5.69	0	0	0.21	1.4543e-07	-5.70682	down
DTZ79_13g16360	75	80	79	4	7	0	8.69	7.34	8.99	0.63	0.91	0	3.37741e-11	-4.28884	down
DTZ79_13g16370	385	464	335	1	0	3	8.77	8.4	7.39	0.04	0	0.08	5.4639e-26	-8.0073	down
DTZ79_13g16380	51	98	28	3	10	6	2.01	3.09	1.1	0.13	0.4	0.24	2.04086e-06	-3.0765	down
DTZ79_13g16420	42	54	28	0	0	0	2.18	2.22	1.4	0	0	0	0.000179666	-8.57324	down
DTZ79_13g16510	45	43	56	0	0	0	2.05	1.56	2.5	0	0	0	0.00011189	-8.79063	down
DTZ79_13g16580	184	286	264	40	57	46	2.96	3.64	4.11	0.69	0.93	0.76	1.69989e-16	-2.26054	down
DTZ79_13g16680	97	118	98	8	8	0	1.48	1.43	1.45	0.14	0.13	0	2.8939e-09	-4.12343	down
DTZ79_13g16710	221	275	326	0	0	0	5.71	5.62	8.16	0	0	0	2.87644e-07	-10.9847	down
DTZ79_13g16720	114	146	111	0	0	0	15.51	15.6	14.76	0	0	0	6.10575e-06	-9.97393	down
DTZ79_13g16810	516	614	717	6	4	0	8.51	8.05	11.47	0.12	0.07	0	3.07022e-33	-7.35966	down
DTZ79_13g17230	36	81	45	0	15	6	0.54	0.96	0.66	0	0.23	0.1	0.000796452	-2.84564	down
DTZ79_13g17280	4696	5857	4643	0	0	0	104.66	103.69	100.37	0	0	0	7.96622e-15	-14.7687	down
DTZ79_13g17360	496	567	333	0	0	0	28.27	25.59	18.47	0	0	0	2.76832e-08	-11.6492	down
DTZ79_13g17660	47	33	30	0	0	5	2.72	1.53	1.71	0	0	0.33	8.44965e-06	-4.33245	down
DTZ79_14g00170	46	28	130	2	1	1	1.03	0.5	2.81	0.05	0.02	0.04	9.48971e-08	-5.4776	down
DTZ79_14g00210	46	79	52	0	0	0	2	2.72	2.2	0	0	0	6.52949e-05	-9.01988	down
DTZ79_14g00300	58	65	50	2	1	0	1.5	1.33	1.26	0.06	0.03	0	2.53169e-10	-5.6457	down
DTZ79_14g00310	46	68	31	0	0	0	7.75	9	5.08	0	0	0	0.000122272	-8.75645	down
DTZ79_14g00340	111	121	109	15	16	13	8.04	6.93	7.71	1.24	1.2	0.93	6.19803e-16	-2.85792	down
DTZ79_14g00500	94	116	89	3	3	7	1.21	1.18	1.11	0.05	0.04	0.1	7.49395e-18	-4.4082	down
DTZ79_14g00520	1197	1039	960	0	0	0	17.08	11.78	13.28	0	0	0	3.182e-10	-12.7407	down
DTZ79_14g00530	203	339	163	0	0	1	6.07	8.04	4.72	0	0	0.04	5.47004e-12	-8.92817	down
DTZ79_14g00550	79	80	83	0	0	1	7.08	5.63	7.28	0	0	0.1	1.12778e-08	-7.49403	down
DTZ79_14g00590	34	67	47	3	0	10	3.47	5.38	4.71	0.34	0	1.01	5.89834e-05	-3.33572	down
DTZ79_14g00780	166	278	296	22	14	14	6.87	9.13	11.89	0.99	0.61	0.62	9.28838e-18	-3.74265	down
DTZ79_14g00860	253	266	232	0	2	0	11.01	9.18	9.82	0	0.09	0	1.4791e-16	-8.26996	down
DTZ79_14g00870	24	25	46	0	0	0	2.55	2.04	4.71	0	0	0	0.000368192	-8.25286	down
DTZ79_14g00970	35	75	69	1	4	5	0.65	1.09	1.23	0.04	0.09	0.09	5.05391e-10	-4.02949	down
DTZ79_14g00980	101	159	60	3	1	3	1.81	2.26	1.04	0.06	0.02	0.06	1.6129e-13	-5.31455	down
DTZ79_14g01280	66	79	99	17	48	23	2.99	2.83	4.34	0.85	2.18	1.05	0.00208848	-1.41596	down
DTZ79_14g01400	29	46	71	0	0	0	0.85	1.08	2.05	0	0	0	0.000124146	-8.7733	down
DTZ79_14g01530	662	870	869	108	151	74	5.57	5.82	7.09	0.98	1.3	0.65	4.98916e-15	-2.74804	down
DTZ79_14g01550	111	105	32	0	0	0	5.35	4.02	1.52	0	0	0	3.22091e-05	-9.40665	down
DTZ79_14g01690	182	210	163	0	0	0	9.03	8.23	7.83	0	0	0	1.3824e-06	-10.4884	down
DTZ79_14g01780	44	67	73	0	0	0	0.97	1.18	1.56	0	0	0	5.80798e-05	-9.0795	down
DTZ79_14g01840	178	290	304	78	94	148	2.6	3.37	4.31	1.24	1.4	2.25	0.000810586	-1.17983	down
DTZ79_14g01970	37	30	36	0	0	0	2.1	1.34	1.99	0	0	0	0.000273354	-8.37364	down
DTZ79_14g02240	157	186	256	7	13	35	3.01	2.83	4.75	0.16	0.27	0.7	1.26496e-08	-3.3784	down
DTZ79_14g02410	170	206	201	0	0	0	3	2.88	3.44	0	0	0	1.17646e-06	-10.5399	down
DTZ79_14g02520	62	186	145	0	7	0	1.05	2.5	2.38	0	0.12	0	1.23866e-08	-5.61086	down
DTZ79_14g02730	149	127	182	0	0	0	10.42	7.03	12.4	0	0	0	3.01565e-06	-10.2517	down
DTZ79_14g02800	109	99	82	1	0	0	5.74	4.13	4.2	0.06	0	0	3.66173e-09	-7.73499	down
DTZ79_14g02990	193	299	238	68	150	114	11.02	13.53	13.18	4.23	8.63	6.49	0.000454267	-1.05797	down
DTZ79_14g03000	46	100	107	0	0	0	1.22	2.1	2.75	0	0	0	2.55123e-05	-9.45089	down
DTZ79_14g03040	41	25	41	3	0	0	1.91	0.94	1.86	0.18	0	0	1.56143e-06	-4.93179	down
[truncated: 86,271 more rows]
