# Supplementary material for: Comparative Transcriptomic Analysis Revealed the Suppression and Alternative Splicing of Kiwifruit (Actinidia latifolia) NAP1 Gene Mediating Trichome Development
Source: Int J Mol Sci. 2023 Feb 24;24(5):4481. doi: 10.3390/ijms24054481 (PMC10003061; doi:10.3390/ijms24054481)
Supplement: Supplementary file 1 [file ijms-24-04481-s001.zip › Table S2 primer list.xlsx]

## Sheet: Sheet1
	名称Name	引物（5’-3’）Sequence（5’to 3’）
Cloning	NAP1- F	TCCAACAATCGGCCTTCCCTAC
	NAP1- R	AGGACCAGACCTTGACACAGC
qRT-PCR	AlAeNAP1-qF	AATCGAGGGAATACGAAGGGC
	AlAeNAP1-qR	GCCCCACCATTTCTAGAGCC
	AlAeGL2-qF	GGGGTGATAGTGTGTGCAGTT
	AlAeGL2-qR	TCGACGTGTTTCATCTCTGAGG
	AlAeGL3-qF	ACTTGGATGCTCACTCTGTTCA
	AlAeGL3-qR	GCTGCTCCCCGAAACTTAGA
	AlAeZFP5-qF	GAAGTACGAGTGCCAGTACTGC
	AlAeZFP5-qR	TGAACGAAACGGCGGCGTTT
	AlAeGCN5-qF	CGATGAGCATATGGTTTGGCTG
	AlAeGCN5-qR	CGGACAATGTACTCCTTAGGCA
	AlAeTTG1-qF	GAGTCCGAGACCAGACACAC
	AlAeTTG1-qR	TGTCCATCAGAATCGTCGCC
	AlAeTTG2-qF	GGAATGTGAGGAAGGAAGCAAGG
	AlAeTTG2-qR	TGCCCGTATTTTCTCCACCG
	AlAeJAZ-qF	ACCCACCCGGTATCAAGAGT
	AlAeJAZ-qR	TCTTTGGTGAGCTGTTCGGA
	AlAeSPL9-qF	GGCTTGAGCAGAGGTTTTGC
	AlAeSPL9-qR	GCGGCAACTTCGTTTTCCTT
	AlAeTRY-qF	TGAAGAGGTGAGCAGCATTGA
	AlAeTRY-qR	TTTCTTCAGCTTTCCGACCCG
	AlAeActin-qF	CAGCAATTGGGATGACATGGA
	AlAeActin-qR	CCTTAGGGTTGAGTGGTGCC
Homologous recombination	1302-AlNAP1-F	GAACACGGGGGACTCTTGACATGCAAATGGCAAAGTCTAGGCAG
	1302-6XHis-AlNAP1-R	GATCGGGGAAATTCGAGCTGCTAGTGGTGGTGGTGGTGGTGCTTGTAAGATATAGGACCAGACCTTGACA
